# Supplementary material for: Insight into the specific virulence related genes and toxin-antitoxin virulent pathogenicity islands in swine streptococcosis pathogen Streptococcus equi ssp. zooepidemicus strain ATCC35246
Source: BMC Genomics. 2013 Jun 7;14:377. doi: 10.1186/1471-2164-14-377 (PMC3750634; doi:10.1186/1471-2164-14-377)
Supplement: Additional file 1: Table S1 — Genome information for S. zoopedemicus ATCC35246. [file 1471-2164-14-377-S1.xls]

## Sheet: Table S1
Locus	Strand	Start	End	Gene name	Annotation Information	GC Content	tags_N	rpkm_N	tags_R	rpkm_R
SeseC_00001	+	58	1410	dnaA	chromosomal replication initiator protein	37.8418	3718	73160.1	1164	22904.4
SeseC_00003	+	1567	2703	dnaN	DNA polymerase III subunit beta	38.6104	6197	145106	1319	30885
SeseC_00004	+	2808	2978	-	conserved hypothetical protein	36.8421	181	28180.3	35	5449.23
SeseC_00005	+	3098	3463	-	DNA-binding protein	38.5246	653	47500.1	270	19640.2
SeseC_00006	+	3547	4662	engD	GTP-dependent nucleic acid-binding protein EngD	41.9355	8178	195095	1266	30201.8
SeseC_00007	+	4821	5390	pth	peptidyl-tRNA hydrolase	32.6316	488	22793.3	129	6025.29
SeseC_00008	+	5393	8887	mfd	transcription-repair coupling factor	38.8841	3136	23888.7	465	3542.16
SeseC_00012	+	10397	10669	-	heat shock protein 15	36.9963	1155	112637	230	22429.9
SeseC_00013	+	10680	11027	-	septum formation initiator protein	32.4713	2120	162188	259	19814.5
SeseC_00014	+	11037	11156	-	conserved hypothetical protein	30.8333	1476	327467	188	41709.9
SeseC_00015	+	11169	12455	-	beta-lactamase	38.073	5866	121346	976	20189.9
SeseC_00016	+	12452	13735	tilS	PP-loop family protein	37.6168	8054	166997	3491	72384.9
SeseC_00017	+	13740	14282	hpt	hypoxanthine-guanine phosphoribosyltransferase protein Hpt	36.8324	15170	743787	5060	248092
SeseC_00018	+	14358	16277	ftsH	cell division protease FtsH	42.9688	71593	992732	20116	278935
SeseC_00019	+	16436	17830	-	amino acid permease	37.3477	2208	42139.3	774	14771.7
SeseC_00021	+	24864	25715	mreC	rod shape-determining protein MreC	33.3333	2562	80057.6	454	14186.6
SeseC_00022	+	25718	26218	mreD	cell shape-determining protein MreD	33.1337	574	30502.6	84	4463.8
SeseC_00023	+	26317	27495	-	secreted antigen GbpB/SagA/PcsB, putative peptidoglycan hydrolase	45.2926	7070	159650	2056	46427.2
SeseC_00024	+	27588	28562	prsA	ribose-phosphate pyrophosphokinase	40.1026	3636	99284.7	772	21080.2
SeseC_00025	+	28928	29698	recO	DNA repair protein RecO	37.8729	2401	82908.8	933	32217.4
SeseC_00026	+	29814	30821	plsX	fatty acid/phospholipid synthesis protein	42.0635	4011	105939	798	21076.8
SeseC_00027	+	30814	31062	-	acyl carrier protein	32.9317	1801	192565	390	41699.2
SeseC_00028	+	31212	31922	purC	phosphoribosylaminoimidazole-succinocarboxamide synthase	40.225	98	3669.61	27	1011.01
SeseC_00029	+	32087	35827	purL	phosphoribosylformylglycinamidine synthase protein PurL	44.2128	508	3615.25	76	540.865
SeseC_00030	+	35946	37403	purF	amidophosphoribosyltransferase precursor	44.856	117	2136.44	25	456.505
SeseC_00031	+	37460	38482	purM	phosphoribosylformylglycinamidine cyclo-ligase	45.5523	80	2081.98	24	624.595
SeseC_00033	+	38479	39036	purN	phosphoribosylglycinamide formyltransferase	42.2939	118	5630.03	11	524.833
SeseC_00034	+	39183	40730	purH	bifunctional purine biosynthesis protein PurH	44.2506	181	3112.94	24	412.765
SeseC_00035	-	42263	41109	-	amidase	44.6753	19	437.96	6	138.303
SeseC_00036	-	42435	42319	-	hypothetical protein	40.1709	0	0	0	0
SeseC_00037	+	42652	43917	purD	phosphoribosylamine-glycine ligase	47.3144	47	988.387	12	252.354
SeseC_00039	+	44145	44633	purE	phosphoribosylaminoimidazole carboxylase catalytic subunit	49.2843	47	2558.89	14	762.223
SeseC_00040	+	44620	45693	purK	phosphoribosylaminoimidazole carboxylase ATPase subunit	47.3929	249	6172.45	91	2255.8
SeseC_00042	+	45708	45932	-	conserved hypothetical protein	36.8889	400	47330.4	142	16802.3
SeseC_00043	+	46600	47817	purB	adenylosuccinate lyase	48.2759	3110	67979.2	879	19213.4
SeseC_00044	+	48116	49030	-	DNA-binding protein	34.7541	1045	30405.9	239	6954.08
SeseC_00045	+	49245	50246	ruvB	Holliday junction DNA helicase RuvB	44.2116	5485	145738	1663	44186.3
SeseC_00046	+	50542	50952	-	phosphotyrosine protein phosphatase	42.8224	1603	103838	656	42493.7
SeseC_00047	+	50958	51359	-	hypothetical protein membrane associated	39.0547	2584	171131	699	46292.9
SeseC_00048	+	51356	53137	-	acyltransferase family protein	40.5163	8537	127544	1932	28864.4
SeseC_00050	+	53337	53474	-	hypothetical protein	32.6087	0	0	1	192.923
SeseC_00051	+	53558	56200	adhE	aldehyde-alcohol dehydrogenase 2	42.5274	15690	158048	6763	68124.8
SeseC_00052	+	56468	56602	-	conserved hypothetical protein	25.9259	0	0	0	0
SeseC_00053	+	56695	57747	adh	zinc-binding alcohol dehydrogenase	40.8357	10774	272403	10044	253946
SeseC_00054	+	57950	58966	adhP	alcohol dehydrogenase	44.8378	5000	130892	4053	106101
SeseC_00056	+	59767	61251	thrC	threonine synthase	43.9057	2809	50360.3	873	15651.3
SeseC_00057	+	61291	62592	-	multi antimicrobial extrusion (MATE) family transporter	42.7035	4447	90932.5	1075	21981.7
SeseC_00058	-	62814	62644	-	hypothetical protein	43.8596	0	0	1	155.692
SeseC_00059	+	62972	63280	rpsJ	30S ribosomal protein S10	41.4239	11801	1.01677e+06	1536	132341
SeseC_00060	+	63546	64172	rplC	50S ribosomal protein L3	41.7863	28021	1.18981e+06	3515	149252
SeseC_00061	+	64197	64820	rplD	50S ribosomal protein L4	41.8269	34268	1.46207e+06	4017	171388
SeseC_00062	+	64868	65116	rplW	50S ribosomal protein L23	39.759	5425	580047	679	72599.4
SeseC_00063	+	65134	65967	rplB	50S ribosomal protein L2	43.1655	25906	826984	3270	104387
SeseC_00064	+	66079	66357	rpsS	30S ribosomal protein S19	40.8602	6656	635144	781	74526.3
SeseC_00065	+	66373	66717	rplV	50S ribosomal protein L22	39.4203	8272	638343	894	68989.2
SeseC_00066	+	66730	67383	rpsC	30S ribosomal protein S3	42.8135	17582	715737	1872	76206.3
SeseC_00067	+	67387	67800	rplP	50S ribosomal protein L16	43.4783	5379	345911	778	50031.3
SeseC_00068	+	67810	68016	rpmC	50S ribosomal protein L29	36.715	9781	1.25799e+06	848	109066
SeseC_00069	+	68044	68304	rpsQ	30S ribosomal protein S17	38.3142	9620	981290	892	90988.6
SeseC_00070	+	68329	68697	rplN	50S ribosomal protein L14	45.2575	9255	667748	1118	80663.7
SeseC_00071	+	68781	69086	rplX	50S ribosomal protein L24	38.5621	2742	238566	471	40979.1
SeseC_00072	+	69110	69652	rplE	50S ribosomal protein L5	40.6998	25872	1.26851e+06	3287	161162
SeseC_00074	+	70226	70624	rpsH	30S ribosomal protein S8	36.0902	13876	925879	1547	103224
SeseC_00075	+	70947	71483	rplF	50S ribosomal protein L6	39.2924	9606	476246	1085	53792.1
SeseC_00077	+	71961	72455	rpsE	30S ribosomal protein S5	43.4343	14888	800745	1859	99985.5
SeseC_00078	+	72470	72652	rpmD	50S ribosomal protein L30	38.2514	10615	1.5443e+06	1518	220843
SeseC_00079	+	72854	73294	rplO	50S ribosomal protein L15	42.4036	11582	699210	1234	74497.1
SeseC_00080	+	73311	74615	secY	preprotein translocase subunit SecY	37.8544	76614	1.56301e+06	8276	168839
SeseC_00081	+	74656	75408	adk	adenylate kinase Adk	39.7078	3728	131809	833	29451.9
SeseC_00082	+	75526	75744	infA	translation initiation factor IF-1	38.3562	7112	864591	1187	144301
SeseC_00083	+	75904	76269	rpsM	30S ribosomal protein S13	40.9836	8551	622012	1486	108094
SeseC_00084	+	76287	76670	rpsK	30S ribosomal protein S11	44.7917	6627	459461	1173	81326
SeseC_00085	+	76936	77655	rpoA	DNA-directed RNA polymerase subunit alpha	38.75	47187	1.74483e+06	8729	322771
SeseC_00086	+	77670	78056	rplQ	50S ribosomal protein L17	41.6021	6998	481422	1121	77118.3
SeseC_00087	+	79372	80940	-	conserved hypothetical protein	41.8101	185	3139.15	52	882.355
SeseC_00088	+	80930	81802	-	membrane protein	34.7079	144	4391.48	19	579.432
SeseC_00089	+	81823	82116	-	conserved hypothetical protein	37.0748	51	4618.34	11	996.112
SeseC_00091	-	90214	88988	-	membrane protein	36.8378	191	4144.3	64	1388.67
SeseC_00092	+	90758	91693	sclZ	collagen-like protein SclZ.1	50.641	55.1687	1569.2	19.4165	552.277
SeseC_00095	+	91874	92809	sclG	cell surface-anchored protein SclG	48.5043	107.711	3063.7	26.5288	754.579
SeseC_00096	+	93373	93843	-	NUDIX hydrolase	45.6476	260	14696.5	124	7009.12
SeseC_00097	+	94057	94908	ispE	4-diphosphocytidyl-2-C-methyl-D-erythritol kinase	44.2488	3536	110493	1281	40028.8
SeseC_00098	+	94978	95421	-	transcriptional repressor AdcR for Zn(2+)-responsive expression	38.5135	1274	76392.3	338	20267.3
SeseC_00099	+	95440	96144	znuC	ABC transporter ATP-binding protein	45.5319	4006	151281	927	35006.9
SeseC_00100	+	96113	96946	znuB	Zinc ABC transporter inner membrane permease protein ZnuB	40.5276	1788	57077.4	314	10023.7
SeseC_00101	-	98385	97129	tyrS	tyrosyl-tRNA synthetase	46.4598	10173	215465	1615	34205.8
SeseC_00102	+	98490	100790	pbp	multimodular transpeptidase-transglycosylase	44.5893	6579	76121.3	1459	16881.1
SeseC_00103	+	101052	104618	rpoB	DNA-directed RNA polymerase beta chain	44.5753	30416	227019	4959	37013
SeseC_00104	+	104736	108344	rpoC	DNA-directed RNA polymerase subunit beta	47.0213	26553	195880	3995	29470.9
SeseC_00105	+	108476	108598	-	transposase	38.2114	3	649.35	2	432.9
SeseC_00106	+	108916	109443	-	exported protein	33.1439	106	5344.84	49	2470.73
SeseC_00107	+	109776	109895	-	hypothetical protein	37.5	1	221.861	1	221.861
SeseC_00108	+	109995	111053	-	alanine racemase Alr	41.7375	11	276.541	31	779.343
SeseC_00110	+	111114	111479	-	conserved hypothetical protein	43.7158	1429	103947	440	32006.2
SeseC_00112	-	111610	111494	-	hypothetical protein	40.1709	0	0	3	682.65
SeseC_00113	+	111816	112598	mutR	putative transcriptional activator Rgg/GadR/MutR	30.1405	433	14722.8	109	3706.19
SeseC_00114	+	113003	114967	-	conserved hypothetical protein	26.972	352	4769.17	89	1205.84
SeseC_00115	+	114969	116201	-	conserved hypothetical protein	29.3593	311	6715.22	116	2504.71
SeseC_00116	+	116593	116709	-	bacteriocin, lactococcin 972 family	45.2991	26	5916.3	16	3640.8
SeseC_00117	+	116774	118777	-	membrane protein	42.8144	291	3865.97	106	1408.22
SeseC_00118	+	118779	119447	-	ABC transporter ATP-binding protein	41.704	112	4457.12	18	716.324
SeseC_00119	+	119522	120541	comGA	late competence protein ComGA	42.8431	28	730.837	14	365.419
SeseC_00120	+	120522	121508	comGB	late competence protein ComGB	39.7163	9	242.766	7	188.818
SeseC_00121	+	121509	121832	comGC	competence protein	38.2716	9	739.538	1	82.1709
SeseC_00122	+	121810	122235	comGD	late competence protein ComGD	40.8451	4	249.985	5	312.481
SeseC_00123	+	122192	122482	-	exported protein	40.5498	17	1555.32	1	91.4892
SeseC_00125	+	122469	122903	comGF	membrane protein	42.5287	4	244.812	3	183.609
SeseC_00126	+	122881	123060	-	conserved hypothetical protein	42.2222	0	0	1	147.908
SeseC_00127	+	123305	124258	-	conserved hypothetical protein	40.566	2680	74791	764	21321
SeseC_00128	+	124318	125517	ackA	acetate kinase	42.9167	6828	151487	1650	36607.1
SeseC_00129	-	126493	125882	-	membrane protein	39.5425	31	1348.57	11	478.524
SeseC_00131	+	126761	126874	-	hypothetical protein	42.1053	2	467.076	5	1167.69
SeseC_00132	+	127016	129058	BglG	transcriptional regulator, BglG family	41.6055	911	11871.7	545	7102.17
SeseC_00133	+	129060	129347	-	sugar phosphotransferase system (PTS)	46.5278	61	5638.98	49	4529.67
SeseC_00134	+	129360	130703	-	sugar-specific permease, SgaT/UlaA family	43.6756	125	2476.13	155	3070.4
SeseC_00135	+	130706	131563	tktA	transketolase subunit	45.9207	108	3351.19	134	4157.96
SeseC_00137	+	131560	132492	dxs	transketolase subunit	45.7663	255	7276.48	217	6192.14
SeseC_00138	+	132826	134721	pepO	endopeptidase O	43.5654	31902	447963	6872	96495.6
SeseC_00140	-	135976	134921	tsf	elongation factor Ts	43.9394	16536	416898	1783	44952.1
SeseC_00142	-	136884	136129	rpsB	30S ribosomal protein S2	43.7831	22660	797996	2128	74939.8
SeseC_00143	-	138692	137160	ahpF	NADH dehydrogenase	43.9008	70023	1.21608e+06	11421	198347
SeseC_00144	-	139273	138713	PRDX	alkyl hydroperoxide reductase subunit C	42.7807	12713	603320	3102	147212
SeseC_00145	+	139900	140109	cspA	cold shock protein	41.4286	15785	2.00119e+06	18171	2.30368e+06
SeseC_00146	+	140281	140742	ctsR	transcriptional regulator CtsR	41.342	1459	84076.8	620	35728.3
SeseC_00147	+	140763	143183	clpC	ATP-dependent Clp protease ATP-binding subunit	44.3618	17839	196173	8070	88744.5
SeseC_00148	+	143956	144387	-	exported protein	37.5	13.2191	814.67	2.30369	141.972
SeseC_00149	+	144608	145039	-	conserved hypothetical protein	37.7315	139.695	8609.17	31.1124	1917.4
SeseC_00150	+	145041	146330	-	conserved hypothetical protein	43.876	444.819	9180.28	144.935	2991.21
SeseC_00151	+	146312	146704	-	conserved hypothetical protein	44.7837	143.984	9754.06	24.5124	1660.57
SeseC_00153	+	146745	146975	-	conserved hypothetical protein	48.9177	11	1267.78	8	922.021
SeseC_00154	+	147274	147561	groES	co-chaperonin GroES	43.0556	1886	174346	1586	146613
SeseC_00156	+	147629	149254	groEL	60 kDa chaperonin	44.2189	18531	303418	12611	206487
SeseC_00157	-	150058	149588	NUDT1	MutT/nudix family protein	44.7983	1386	78343.9	730	41263.4
SeseC_00158	-	150243	150124	-	hypothetical protein	28.3333	12	2662.34	1	221.861
SeseC_00159	+	150293	151156	-	transcriptional regulator	35.1852	195	6008.74	123	3790.13
SeseC_00161	+	151520	151783	-	membrane protein	42.803	235	23698.8	54	5445.69
SeseC_00162	+	151797	152936	-	conserved hypothetical protein	36.1404	316	7379.81	118	2755.75
SeseC_00163	+	153412	153999	-	ABC transporter, ATP-binding protein	35.8844	388	17567.8	81	3667.5
SeseC_00164	-	154219	154106	-	conserved hypothetical protein	34.2105	0	0	0	0
SeseC_00165	+	154227	154478	-	membrane protein	36.5079	297	31377.5	62	6550.19
SeseC_00166	+	154503	155018	-	membrane protein	34.6899	485	25023.9	169	8719.67
SeseC_00167	+	155336	155485	-	hypothetical protein	42.6667	2221	394203	481	85372.2
SeseC_00168	+	155469	155585	-	hypothetical protein	36.7521	37	8419.35	2	455.1
SeseC_00169	+	155651	157285	-	conserved hypothetical protein	43.1193	7626	124177	1787	29098.4
SeseC_00170	-	158319	157426	rluD	RNA pseudouridylate synthase	47.651	4098	122039	1297	38624.7
SeseC_00171	-	158500	158303	-	conserved hypothetical protein	44.4444	707	95064.2	177	23799.7
SeseC_00172	+	158729	160483	-	exported protein	44.5584	7735	117340	1677	25440.1
SeseC_00173	+	160624	161004	-	translation initiation inhibitor	41.4698	1052	73511.2	222	15512.8
SeseC_00175	+	161042	163363	pbp2A	multimodular transpeptidase-transglycosylase	44.9182	11629	133335	2722	31209.6
SeseC_00176	+	163576	163752	-	preprotein translocase SecE subunit	35.5932	2907	437255	770	115819
SeseC_00178	+	164129	164674	nusG	transcription antitermination factor	42.4908	2542	123950	431	21015.9
SeseC_00179	+	165715	167232	-	M protein trans-acting positive regulator	36.5613	47102	826096	21504	377147
SeseC_00180	+	167407	168585	-	fibrinogen- and Ig-binding protein precursor	42.5785	72300	1.63263e+06	15785	356446
SeseC_00181	-	168794	168633	-	conserved hypothetical protein	41.358	0	0	0	0
SeseC_00182	+	169174	171675	larS	leucyl-tRNA synthetase	47.9616	14238	151504	4116	43797.7
SeseC_00183	+	172029	172181	-	hypothetical protein	23.5294	47382	8.24489e+06	4787	832981
SeseC_00184	+	172262	172408	-	ABC transporter, ATP-binding protein	37.415	619	112108	119	21552.2
SeseC_00185	+	172774	174207	ulaA	sugar-specific permease, SgaT/UlaA family	45.3975	6235	115758	879	16319.3
SeseC_00186	+	174322	174600	ulaB	PTS system, 3-keto-L-gulonate/L-ascorbate specific IIB component (SgaB)	44.4444	944	90080.5	139	13264
SeseC_00188	+	174817	175302	ulaC	ascorbate-specific phosphotransferase enzyme IIA component	46.5021	776	42509.7	141	7724.06
SeseC_00189	+	175400	176062	ulaD	hexulose-6-phosphate synthase	49.4721	1091	43810.1	197	7910.71
SeseC_00190	+	176067	176930	ulaE	putative L-xylulose 5-phosphate 3-epimerase	43.5185	2114	65141	299	9213.41
SeseC_00191	+	176931	177647	ulaF	L-ribulose 5-phosphate 4-epimerase	47.6987	985	36574.6	134	4975.63
SeseC_00193	+	177945	179597	-	transcriptional antiterminator with PTS regulation domain	42.5892	2293	36931.3	368	5927.04
SeseC_00194	+	179792	180883	ulaG	putative L-ascorbate 6-phosphate lactonase	43.8645	1001	24404.7	264	6436.42
SeseC_00195	+	181017	181193	-	conserved hypothetical protein	49.1525	2	300.829	2	300.829
SeseC_00196	+	181393	182589	proV	glycine betaine transport ATP-binding protein OpuAA	45.0292	1932	42971	1739	38678.4
SeseC_00199	+	182607	184337	proW	glycine-betaine binding permease protein	46.1583	4716	72533.7	4145	63751.5
SeseC_00200	+	184743	187403	polA	DNA polymerase I	45.434	19848	198580	5817	58199.2
SeseC_00201	+	187443	187604	-	hypothetical protein	42.5926	1471	241747	393	64586.3
SeseC_00203	+	187643	188095	-	CoA binding protein	45.4746	3422	201115	923	54245.8
SeseC_00204	+	188099	188605	perR	ferric uptake regulator family protein	43.3925	5014	263293	1791	94048.2
SeseC_00205	+	188966	190669	-	cell surface-anchored sugar-binding protein	41.7254	5715	89291.4	2326	36341.5
SeseC_00206	+	190768	194769	-	alpha-galactosidase	43.6782	752	5002.69	155	1031.14
SeseC_00208	-	195809	194964	-	membrane protein	41.0165	1504	47330.4	763	24011.4
SeseC_00209	+	195803	195940	-	hypothetical protein	39.8551	4	771.692	1	192.923
SeseC_00211	+	195964	197172	tgt	queuine tRNA-ribosyltransferase	47.0637	3537	77888.2	634	13961.3
SeseC_00214	-	198496	197237	-	transposase	43.3333	550.565	11633.2	502.667	10621.2
SeseC_00215	+	199392	199760	-	collagen-like cell surface-anchored protein SclH	57.4526	3	216.45	4	288.6
SeseC_00216	-	199365	199201	-	cell surface-anchored protein SclH	35.1515	3	484.061	0	0
SeseC_00218	-	201391	201233	-	hypothetical protein	34.5912	8	1339.54	12	2009.31
SeseC_00219	+	201401	201652	-	CHY zinc finger protein	43.254	237	25038.6	284	30004.1
SeseC_00221	+	201656	202195	bioY	BioY family protein	45.3704	361	17798.2	181	8923.76
SeseC_00222	+	202276	203076	-	metal-dependent hydrolase	47.3159	919	30545.4	335	11134.6
SeseC_00224	+	203073	203567	-	deaminase	48.4848	931	50073.4	254	13661.3
SeseC_00227	-	204896	203676	-	lipoprotein	44.9631	987	21521.1	456	9942.88
SeseC_00228	+	205209	205829	-	membrane protein	39.7746	2998	128530	1961	84071.5
SeseC_00229	-	205972	205859	-	hypothetical protein	42.9825	3	700.615	1	233.538
SeseC_00230	-	206098	205973	-	conserved hypothetical protein	42.0635	0	0	2	422.593
SeseC_00231	+	206226	207479	hasA	hyaluronan synthase HasA	39.8724	57874	1.22871e+06	12720	270055
SeseC_00232	+	207732	208937	ugd	UDP-glucose 6-dehydrogenase HasB	41.5423	44338	978795	7169	158261
SeseC_00233	+	208918	209889	galU	UTP--glucose-1-phosphate uridylyltransferase HasC.2	50.3086	46652.8	1.27783e+06	8674.03	237584
SeseC_00234	+	210057	211439	glmU	Bifunctional protein glmU	50.1808	12707	244615	1697.29	32673.6
SeseC_00235	+	211616	212965	gpi	glucose-6-phosphate isomerase	44	36692	723603	4721	93102.9
SeseC_00237	+	213476	214276	-	sorbitol-6-phosphate 2-dehydrogenase	44.819	77	2559.3	39	1296.27
SeseC_00238	+	214299	216167	srlM	sorbitol operon transcription regulator SrlM	44.3553	889	12663.5	558	7948.55
SeseC_00239	+	216176	216628	-	glucitol operon activator protein	47.0199	289	16984.9	139	8169.2
SeseC_00240	+	216630	216752	-	hypothetical protein	39.8374	4	865.8	9	1948.05
SeseC_00241	+	216764	217309	srlA	glucitol/sorbitol-specific phosphotransferase system (PTS), IIC2 component	43.4066	459	22381.2	197	9605.86
SeseC_00242	+	217322	218317	srlE	glucitol/sorbitol-specific phosphotransferase system (PTS), IIBC component	44.9799	852	22774.2	315	8420.04
SeseC_00243	+	218405	218716	srlB	glucitol/sorbitol-specific phosphotransferase system (PTS), IIA component	46.1538	178	15189	75	6399.85
SeseC_00244	+	218813	218929	-	hypothetical protein	40.1709	2	455.1	5	1137.75
SeseC_00246	-	220150	219119	sclE	collagen-like surface-anchored protein SclE	48.7403	465	11996	53	1367.28
SeseC_00247	-	221638	221024	-	membrane protein	33.9837	256	11082.2	79	3419.91
SeseC_00249	+	221998	222114	-	hypothetical protein	41.8803	2	455.1	0	0
SeseC_00251	-	222824	222117	sclZ	collagen-like surface protein SclZ.5	47.5989	69.5461	2615.18	16.7052	628.175
SeseC_00253	+	223469	224002	-	5-formyltetrahydrofolate cyclo-ligase family protein	47.9401	1269	63267.9	373	18596.5
SeseC_00254	+	223999	224682	-	integral membrane protein	46.6374	1164	45306.4	386	15024.3
SeseC_00255	-	225936	224968	galU	UTP--glucose-1-phosphate uridylyltransferase HasC.2	50.6708	9849.25	270609	3049.97	83798.1
SeseC_00256	-	226921	225902	gpsA	[NAD(P)+] glycerol-3-phosphate dehydrogenase	48.4314	3961	103387	1288	33618.5
SeseC_00257	+	227132	227581	marR	MarR family regulatory protein	40.6667	160	9466.08	107	6330.44
SeseC_00258	+	227574	229283	-	ABC transporter ATP-binding membrane protein	45.4971	1238	19274.7	817	12720
SeseC_00259	+	229283	231079	-	ABC transporter ATP-binding membrane protein	43.9622	1656	24534.4	906	13422.8
SeseC_00260	+	231241	232008	-	conserved hypothetical protein	44.2708	1145	39692.4	435	15079.6
SeseC_00261	+	232192	233310	-	transposase IS1548-like	40.2145	624.75	14864.1	257.583	6128.45
SeseC_00262	+	233519	233965	dut	deoxyuridine 5'-triphosphate nucleotidohydrolase	47.651	690	41096.5	288	17153.3
SeseC_00263	+	234047	235393	radA	DNA repair protein RadA	48.6266	4494	88823.6	1290	25496.8
SeseC_00264	-	235723	235544	-	Insulin-like growth factor binding protein	40	4	591.63	1	147.908
SeseC_00265	+	236052	236189	-	exported protein	44.2029	77	14855.1	24	4630.15
SeseC_00266	+	236215	236721	cynT	carbonic anhydrase	50.2959	1299	68212.5	889	46682.8
SeseC_00267	+	236789	237562	-	HTH DNA-binding protein	44.3152	11530	396599	2790	95967.9
SeseC_00268	+	238258	239703	gltX1	glutamyl-tRNA synthetase	45.0207	13697	252185	2340	43083.4
SeseC_00269	+	240146	241492	-	sensor histidine kinase	38.9755	5375	106236	1673	33066.7
SeseC_00270	+	241504	242802	-	sensor kinase	40.7236	2359	48348.3	680	13936.8
SeseC_00271	+	242806	243546	-	response regulator FasA	40.8907	1313	47174.7	272	9772.68
SeseC_00272	+	243757	243888	-	hypothetical protein	36.3636	888	179103	206	41548.6
SeseC_00274	+	244035	244394	rnpA	ribonuclease P	38.8889	1542	114037	917	67815.6
SeseC_00275	+	244378	245187	yidC	membrane protein OxaA 1 precursor	44.4444	5548	182354	1417	46574.4
SeseC_00276	+	245199	246098	jag	Jag protein	43.5556	6176	182695	1309	38722.2
SeseC_00278	+	246749	246898	-	membrane protein	54	43	7632.03	18	3194.8
SeseC_00279	+	246864	248717	-	membrane protein	46.7638	1624.23	23323.9	466.506	6699
SeseC_00280	+	248718	249041	-	conserved hypothetical protein	34.2593	291.34	23939.7	54.3673	4467.41
SeseC_00281	+	249063	249485	-	conserved hypothetical protein	39.0071	324.129	20400.5	88.2615	5555.12
SeseC_00282	+	249684	250703	-	membrane protein	47.3529	252.292	6585.15	73.6741	1922.99
SeseC_00284	+	251301	251723	-	conserved hypothetical protein	38.7707	488.137	30723.1	207	13028.5
SeseC_00285	+	251914	252765	-	membrane protein	47.8873	110.845	3463.7	32.3304	1010.26
SeseC_00287	+	253049	253471	-	conserved hypothetical protein	39.0071	47.0777	2963.04	16.8372	1059.72
SeseC_00288	+	253589	253705	-	hypothetical protein	41.8803	0	0	0	0
SeseC_00290	-	253882	253742	-	hypothetical protein	37.5887	1	188.818	2	377.636
SeseC_00291	+	254002	254712	nanE	N-acetylmannosamine-6-phosphate 2-epimerase	51.3361	96.1706	3601.11	55.0567	2061.59
SeseC_00292	+	254717	256228	ptsG	sugar phosphotransferase system (PTS), IIBC component	41.8651	791	13928	195	3433.57
SeseC_00293	+	256230	256745	-	PTS system, maltose and glucose-specific IIA-B-C component	45.7364	142	7326.58	66	3405.31
SeseC_00295	+	257150	257284	-	ribosomal protein L34	47.4074	1230	242568	252	49696.9
SeseC_00296	+	257571	258296	nanE	N-acetylmannosamine-6-phosphate 2-epimerase	50.1377	490.829	17999.3	161.943	5938.67
SeseC_00297	+	258315	259631	-	extracellular solute-binding lipoprotein	42.5209	716	14474.1	241	4871.85
SeseC_00298	+	259783	260619	msmF	transport system permease	40.0239	37	1176.9	37	1176.9
SeseC_00299	+	260632	261462	ugpE	ABC transporter membrane-spanning permease - sugar transport	42.84	74	2370.79	108	3460.08
SeseC_00300	+	261478	261933	-	conserved hypothetical protein	41.6667	40	2335.38	30	1751.54
SeseC_00301	+	261958	262608	-	conserved hypothetical protein	42.5499	39	1594.95	17	695.234
SeseC_00302	+	262637	263557	dapA	N-acetylneuraminate lyase	45.6026	86	2486	29	838.303
SeseC_00303	+	263572	264456	-	N-acetylmannosamine kinase	47.2316	51	1534.23	17	511.409
SeseC_00304	+	264456	265424	-	acetyl xylan esterase 1	44.6852	147	4038.84	54	1483.65
SeseC_00305	-	266368	265574	-	transcription regulator	44.0252	1421	47587.2	832	27862.4
SeseC_00306	+	266627	267400	tatD	TatD related DNase	48.1912	1335	45920.1	535	18402.5
SeseC_00307	+	267372	267968	-	conserved hypothetical protein	46.2312	711	31707.2	202	9008.24
SeseC_00310	-	268313	268131	-	IS861 transposase	34.4262	0	0	4	581.931
SeseC_00311	+	268312	269184	ksgA	dimethyladenosine transferase	44.9026	1808	55137.5	838	25556
SeseC_00312	+	269345	270217	rsgA	ribosome-associated GTPase	45.0172	6200	189078	2642	80571.5
SeseC_00313	+	270226	270888	rpe	ribulose-phosphate 3-epimerase	46.3047	3818	153315	1570	63044.8
SeseC_00314	+	270881	271513	-	thiamin pyrophosphokinase	42.4961	1367	57494.7	387	16276.8
SeseC_00315	+	271533	272786	rmuC	RmuC family protein	43.8596	2822	59913.2	745	15816.9
SeseC_00316	+	272776	273714	cbf	3'-5' exoribonuclease	42.066	2841	80550.5	757	21463.1
SeseC_00317	+	273838	274629	purR	pur operon repressor	40.1515	6379	214432	1417	47633
SeseC_00318	+	274666	277170	-	membrane anchored protein	46.507	27211	289201	7628	81071.1
SeseC_00319	+	277353	277766	rpsL	30S ribosomal protein S12	44.9275	7093	456134	963	61928.2
SeseC_00320	+	277787	278257	rpsG	30S ribosomal protein S7	45.2229	14928	843808	1692	95640.6
SeseC_00321	+	278799	280877	fusA	elongation factor G (EF-G)	44.252	94637	1.21191e+06	17956	229942
SeseC_00323	-	281180	281010	-	conserved hypothetical protein	37.4269	2	311.384	7	1089.85
SeseC_00324	+	281258	282268	gapA	glyceraldehyde-3-phosphate dehydrogenase	41.4441	106431	2.80272e+06	27595	726678
SeseC_00325	+	282812	283666	-	lipoprotein E precursor	40.9357	2921	90955.4	352	10960.7
SeseC_00326	+	283875	285071	pgk	phosphoglycerate kinase	43.4419	62290	1.38544e+06	15787	351130
SeseC_00328	+	285265	285390	-	conserved hypothetical protein	42.8571	40	8451.86	15	3169.45
SeseC_00329	+	285494	286015	-	membrane protein	37.3563	422	21523.1	90	4590.23
SeseC_00330	+	286091	286462	glnR	MerR family regulatory protein	42.2043	37981	2.71823e+06	10063	720190
SeseC_00331	+	286499	287845	glnA	glutamine synthetase	43.6526	98873	1.95422e+06	16384	323829
SeseC_00333	+	288078	289736	-	peptide binding protein	42.7366	6509	104455	3435	55124.3
SeseC_00334	+	289793	289906	-	hypothetical protein	40.3509	21	4904.3	32	7473.22
SeseC_00335	+	289903	290817	oppB	oligopeptide transport system permease protein OppB	44.3716	890	25895.9	350	10183.8
SeseC_00336	+	290827	291858	-	di-tripeptide transporter permease protein	43.6047	1117	28816.2	418	10783.5
SeseC_00337	+	291870	292916	oppD	oligopeptide transport ATP-binding protein OppD	45.7498	1427	36286.1	418	10629
SeseC_00338	+	292916	293851	oppF	oligopeptide transport ATP-binding protein OppF	46.047	2430	69118.3	616	17521.4
SeseC_00340	-	296163	294481	rnj	metallo-beta-lactamase family protein, Zn-dependent hydrolase	45.2169	7524	119022	2055	32508
SeseC_00341	-	296395	296165	-	conserved hypothetical protein	42.8571	858	98886.8	170	19592.9
SeseC_00342	+	296681	297379	-	putative molecular chaperone metal-dependent protease-like	45.9227	965	36754.7	398	15158.9
SeseC_00344	+	297382	297807	rimI	acetyltransferase (GNAT) family protein	45.0704	840	52496.8	274	17123.9
SeseC_00346	+	297821	298813	gcp	putative DNA-binding/iron metalloprotein/AP endonuclease	47.8348	3537	94830.6	1217	32629
SeseC_00347	+	298835	299863	-	conserved hypothetical protein	42.76	2082	53867.7	560	14488.9
SeseC_00348	-	300525	300256	rpsN	30S ribosomal protein S14-2	43.3333	12	1183.26	11	1084.66
SeseC_00350	-	301891	300719	-	NAD(FAD)-utilizing dehydrogenase	47.8261	1225	27803.6	536	12165.5
SeseC_00351	+	302017	302547	-	DNA-binding protein	43.5028	1850	92755.6	1337	67034.7
SeseC_00352	+	302592	303179	-	DNA polymerase III subunit epsilon	41.3265	345	15620.8	60	2716.67
SeseC_00353	+	303274	304005	MerR	transcriptional regulator, MerR family	40.7104	102	3709.81	33	1200.23
SeseC_00355	-	304346	304047	-	conserved hypothetical protein	45	889	78893.9	434	38515.1
SeseC_00356	+	304525	304665	-	conserved hypothetical protein	30.4965	0	0	0	0
SeseC_00357	+	304704	305342	-	exported protein	45.3834	5	208.32	15	624.961
SeseC_00358	+	305481	306167	creB	DNA-binding response regulator	39.8836	307	11897.2	61	2363.94
SeseC_00359	+	306205	307215	-	two component system histidine kinase	42.0376	762	20066.3	114	3002.04
SeseC_00360	-	309421	307583	-	fibronectin-binding protein	42.6319	80	1158.17	22	318.496
SeseC_00361	+	309662	311170	rofA	regulatory protein-RofA related	42.4122	3057	53934.8	694	12244.3
SeseC_00362	+	311236	311373	-	hypothetical protein	40.5797	194	37427	33	6366.46
SeseC_00363	+	311527	312309	-	CAAX amino terminal protease family protein	40.1022	2553	86806.4	607	20639.1
SeseC_00365	-	312947	312567	-	DNA-binding protein	35.958	1676	117115	585	40878.4
SeseC_00366	+	313099	313341	-	transcriptional regulator Cro/CI family	37.037	4	438.245	1	109.561
SeseC_00367	+	313529	313921	-	conserved hypothetical protein	42.4936	5669	384040	799	54127.4
SeseC_00368	-	316312	314027	pepXP	x-prolyl-dipeptidyl aminopeptidase	46.4129	3945	45944.5	909	10586.5
SeseC_00369	-	316991	316332	-	Crp family regulatory protein	41.6667	748	30173.1	382	15409.3
SeseC_00370	+	317223	318359	-	major facilitator superfamily transporter	46.8777	1485	34771.9	280	6556.32
SeseC_00371	+	318412	318831	-	universal stress protein family	42.8571	859	54451.1	189	11980.5
SeseC_00373	+	318951	319781	glpF	glycerol facilitator-aquaporin	45.6077	7336	235029	1499	48024.6
SeseC_00374	+	320273	321028	-	conserved hypothetical protein	40.873	4012	141287	893	31448
SeseC_00375	+	321025	321966	-	beta-lactamase	45.1168	1001	28290.9	204	5765.57
SeseC_00378	+	322583	322696	-	hypothetical protein	43.8596	0	0	0	0
SeseC_00379	-	325036	322712	pflD	formate acetyltransferase	43.957	40473	463453	6749	77282.2
SeseC_00380	+	325245	326348	dinB	DNA polymerase IV	45.5616	5112	123278	2187	52740.3
SeseC_00383	+	326478	327737	-	transposase	43.254	3.89643	82.3302	4.69643	99.2339
SeseC_00384	+	327731	327853	-	hypothetical protein	39.8374	11	2380.95	16	3463.2
SeseC_00387	-	328397	327912	-	membrane protein	39.0947	1672	91593.1	695	38072.5
SeseC_00388	-	330997	328493	recD	exodeoxyribonuclease V alpha chain	45.7884	3418	36326.8	1097	11659
SeseC_00389	-	331701	331102	lepB	signal peptidase I	42.6667	3322	147405	836	37095.2
SeseC_00390	-	332601	331726	rnhC	ribonuclease HIII	47.1461	3434	104366	1144	34768.4
SeseC_00391	+	332752	333063	-	conserved hypothetical protein	43.2692	1227	104701	527	44969.6
SeseC_00392	+	333060	333608	-	membrane protein	44.4444	2817	136608	821	39813.8
SeseC_00393	+	333680	336016	mutS2	DNA mismatch repair protein	47.3684	9089	103543	3051	34757.3
SeseC_00395	+	336153	336314	-	conserved hypothetical protein	44.4444	125	20542.7	58	9531.82
SeseC_00396	-	337679	336360	-	pyridine nucleotide-disulphide oxidoreductase	46.2879	11954	241103	3017	60850.5
SeseC_00397	+	337955	338173	trxA	thioredoxin	43.379	2520	306351	866	105278
SeseC_00398	-	339363	338419	-	cell surface-anchored protein	41.2698	61	1718.54	14	394.42
SeseC_00399	+	339498	339620	-	hypothetical protein	43.0894	2	432.9	0	0
SeseC_00400	-	341796	340648	mutY	A/G-specific adenine glycosylase	49.2602	917	21247.7	573	13276.9
SeseC_00401	+	341852	341977	-	hypothetical protein	37.3016	0	0	0	0
SeseC_00402	+	341946	342110	-	conserved hypothetical protein	38.1818	0	0	0	0
SeseC_00403	+	342382	342513	-	conserved hypothetical protein	39.3939	7712	1.55545e+06	17254	3.48e+06
SeseC_00404	+	342846	342977	-	hypothetical protein	46.9697	60	12101.5	358	72205.8
SeseC_00405	+	343172	343462	-	30S ribosomal protein S6	39.1753	8521	779580	1168	106859
SeseC_00406	+	343511	343969	ssb	single strand binding protein (SSB)	46.6231	23751	1.37763e+06	4030	233752
SeseC_00407	+	344128	344367	-	30S ribosomal protein S18	41.6667	5467	606458	1011	112151
SeseC_00408	-	345284	344634	-	hypothetical membrane spanning protein	45.9293	776	31735.4	183	7483.99
SeseC_00409	+	345384	345542	-	hypothetical protein	44.0252	16	2679.08	4	669.77
SeseC_00411	-	346483	345539	-	CorA-like Mg2+ transporter protein	42.7513	2430	68460.1	534	15044.3
SeseC_00412	+	346679	349501	uvrA	excinuclease ABC subunit A	46.6525	16992	160249	4635	43712.1
SeseC_00413	+	349770	350867	pepP	aminopeptidase YpdF	45.173	2555	61951.4	654	15857.6
SeseC_00414	+	350910	351371	comEB	cytidine and deoxycytidylate deaminase	45.0216	591	34057.2	143	8240.56
SeseC_00415	+	351465	352022	efp	elongation factor P	43.3692	9578	456987	2977	142039
SeseC_00416	+	352065	352454	-	general stress protein	41.0256	6843	467138	1834	125198
SeseC_00417	+	352480	352899	nusB	transcription antitermination protein NusB	42.8571	9339	591989	2298	145668
SeseC_00418	+	353132	353413	-	conserved hypothetical protein	47.1631	120.269	11354.4	51.0924	4823.59
SeseC_00419	+	353410	353769	-	conserved hypothetical protein	48.0556	62.6667	4634.44	0	0
SeseC_00420	+	353760	354659	-	conserved hypothetical protein	45	652.916	19314.2	137.141	4056.82
SeseC_00423	-	356932	355967	lacI	sucrose operon repressor	43.0642	356	9811.51	143	3941.14
SeseC_00425	-	358376	356937	sacA	sucrose-6-phosphate hydrolase	46.1806	1018	18821.2	340	6286.07
SeseC_00426	+	358654	360537	scrA	sucrose-specific phosphotransferase system (PTS), IIABC component	48.3015	1266	17890.2	742	10485.4
SeseC_00429	+	360823	363798	-	endo-beta-N-acetylglucosaminidase F2 precursor	42.3051	418	3739.44	202	1807.1
SeseC_00430	+	364168	365052	scrK	fructokinase ScrK	46.2147	71	2135.89	51	1534.23
SeseC_00431	+	365198	366112	manA	mannose-6-phosphate isomerase Pmi	46.1202	2317	67416.7	706	20542.2
SeseC_00432	+	366488	369016	secA	preprotein SecA subunit	44.998	29280	308237	5836	61436.9
SeseC_00433	+	369132	369488	acpS	holo-[acyl-carrier protein] synthase	43.4174	786	58616.1	181	13498.1
SeseC_00434	+	369485	370585	alr	alanine racemase	45.2316	3924	94886.5	840	20312.1
SeseC_00435	+	370609	370722	-	hypothetical protein	45.614	70	16347.7	7	1634.77
SeseC_00436	+	370885	372267	-	amidase	45.6255	38330	737869	7119	137044
SeseC_00437	+	372436	376221	-	putative Fe3+-siderophore transport protein	42.3666	1964	13811	363	2552.64
SeseC_00438	+	376450	377355	-	heme-binding protein	44.4812	264	7757.8	72	2115.76
SeseC_00441	+	378224	379246	-	iron/heme permease	43.695	434	11294.8	64	1665.59
SeseC_00442	+	379243	380025	-	ABC transporter ATP-binding protein	44.3167	274	9316.48	56	1904.1
SeseC_00443	+	380071	381834	-	ABC transporter ATP-binding protein	43.0839	830	12526.9	101	1524.35
SeseC_00444	+	381827	383509	-	ABC transporter ATP-binding membrane protein	44.5039	800	12655.2	89	1407.89
SeseC_00445	+	383490	384083	-	membrane protein	43.0976	164	7350.56	24	1075.69
SeseC_00446	+	384080	384763	-	membrane protein	46.1988	283	11015.2	50	1946.15
SeseC_00447	+	384760	386154	cbiO	ABC transporter ATP-binding protein	46.8817	774	14771.7	70	1335.94
SeseC_00448	+	386518	388533	recG	ATP-dependent DNA helicase	45.7837	4561	60232.7	1642	21684.3
SeseC_00449	-	389577	388654	ansA	L-asparaginase	46.3203	321	9249.02	155	4466.04
SeseC_00450	+	389691	391079	-	haloacid dehalogenase-like hydrolase	43.7725	3162	60607	1105	21179.9
SeseC_00452	-	391794	391366	-	universal stress protein	47.7855	1395	86572.5	1148	71243.9
SeseC_00453	+	392094	393308	alaA	aminotransferase	46.6667	6583	144248	1815	39770.7
SeseC_00454	+	393480	394262	codY	GTP-sensing transcriptional pleiotropic repressor	41.3793	2968	100917	436	14824.8
SeseC_00455	+	394884	395441	-	isochorismatase family protein	48.9247	87	4150.95	493	23522.1
SeseC_00458	+	395912	396214	gatC	glutamyl-tRNA amidotransferase subunit C	41.9142	547	48062.6	111	9753.11
SeseC_00459	+	396214	397680	gatA	glutamyl-tRNA amidotransferase subunit A	46.0123	5940	107800	1279	23211.5
SeseC_00460	+	397680	399119	gatB	glutamyl-tRNA amidotransferase subunit B	46.4583	8426	155784	1662	30727.8
SeseC_00461	+	399357	400283	-	membrane protein	47.0334	1828	52500	311	8931.89
SeseC_00463	+	400352	400591	-	integral membrane protein	43.75	811	89964.8	256	28398.2
SeseC_00464	+	400796	402127	sfs	fibronectin-binding protein Sfs	47.7477	42	839.475	33	659.588
SeseC_00465	+	402391	402657	-	conserved hypothetical protein	38.5768	2220	221363	625	62320.6
SeseC_00466	+	402672	404009	-	conserved hypothetical protein	48.0568	11534	229502	3003	59753.3
SeseC_00467	+	404084	404791	gpm	phosphoglycerate mutase family protein	44.6328	3964	149061	1062	39935
SeseC_00468	+	404781	405524	vanY	D-alanyl-D-alanine carboxypeptidase	46.2366	3496	125101	797	28519.9
SeseC_00469	+	405572	406093	-	N-acetyl-muramidase	45.4023	2244	114450	572	29173.5
SeseC_00471	+	406543	407577	hrcA	heat-inducible transcription repressor HrcA	43.6715	8206	211083	23290	599090
SeseC_00472	+	407622	408191	grpE	GrpE protein (HSP-70 cofactor)	45.4386	3965	185196	7315	341666
SeseC_00473	+	408596	410431	dnaK	chaperone protein DnaK (heat shock protein 70)	43.8998	21552	312520	36112	523651
SeseC_00474	+	410588	411748	dnaJ	chaperone protein DnaJ	47.2868	3908	89615.9	3706	84983.8
SeseC_00475	+	412006	412866	paaG	enoyl-CoA hydratase	44.4832	16791	519202	1441	44557.8
SeseC_00476	+	412946	413380	fabT	transcriptional regulator of fatty acid biosynthesis FabT	38.6207	32463	1.98684e+06	2627	160781
SeseC_00477	+	413380	414354	fabH	3-oxoacyl-[acyl-carrier-protein] synthase III	45.1282	13336	364153	1937	52891.7
SeseC_00478	+	414412	414636	acpP	acyl carrier protein	37.7778	9761	1.15498e+06	1896	224346
SeseC_00479	+	414831	415817	fabK	enoyl-acyl-carrier-protein] reductase (FMN)	46.2006	9111	245760	1302	35120.2
SeseC_00480	+	415830	416750	fabD	malonyl CoA-acyl carrier protein transacylase	46.0369	7064	204199	1074	31046.1
SeseC_00481	+	416767	417501	fabG	3-ketoacyl-(acyl-carrier-protein) reductase	46.1224	11082	401415	1383	50095.4
SeseC_00482	+	417517	418749	fabF	3-oxoacyl-[acyl-carrier-protein] synthase II	44.12	43377	936611	7448	160820
SeseC_00483	+	418751	419224	accB	biotin carboxyl carrier protein of acetyl-CoA carboxylase	45.9916	13857	778312	2751	154517
SeseC_00484	+	419221	419643	fabZ	(3R)-hydroxymyristoyl-[acyl carrier protein] dehydratase FabZ	43.7352	6081	382734	1268	79807.1
SeseC_00485	+	419678	421042	accC	biotin carboxylase subunit of acetyl-CoA carboxylase	44.0293	19986	389813	4376	85350.8
SeseC_00486	+	421051	421917	accD	acetyl-coenzyme A carboxylase carboxyl transferase subunit beta	45.6747	21564	662175	5145	157990
SeseC_00487	+	421914	422684	accA	acetyl-CoA carboxylase subunit alpha	45.5253	25426	877984	4713	162744
SeseC_00489	-	424190	422913	serS	seryl-tRNA synthetase	46.4006	1431	29810.7	214	4458.06
SeseC_00490	+	424790	425842	-	conserved hypothetical protein	39.6961	1135	28696.6	372	9405.4
SeseC_00491	-	426353	426006	-	conserved hypothetical protein	40.8046	1267	96930.4	363	27770.9
SeseC_00494	-	427333	426512	manZ	mannose-Specific Phosphotransferase System Component IID ManZ	44.5255	11787	381763	1671	54121.2
SeseC_00495	-	428248	427439	manY	mannose-specific phosphotransferase system (PTS), IIC component	46.7901	9918	325988	1436	47198.9
SeseC_00497	-	429408	428416	manX	PTS system mannose-specific EIIAB component ManX	43.3031	31071	833046	3537	94830.6
SeseC_00499	-	429763	429536	-	conserved hypothetical protein	29.8246	2	233.538	1	116.769
SeseC_00500	-	430572	429760	-	Hydrolase (HAD superfamily)	45.0185	521	17061.2	175	5730.74
SeseC_00501	-	430812	430687	-	hypothetical protein	27.7778	0	0	0	0
SeseC_00502	+	430831	432291	pbuG	permease	43.6687	809	14742.2	212	3863.21
SeseC_00504	+	432658	433101	-	ATP/GTP hydrolase	42.5676	898	53846.3	311	18648.3
SeseC_00505	+	433094	433621	-	acetyltransferase GNAT Family	45.4545	2279	114914	637	32119.5
SeseC_00506	+	433622	434884	-	transcriptional regulator LytR family	43.2304	6708	141401	1870	39418.6
SeseC_00509	-	435350	435048	-	conserved hypothetical protein	44.5545	667	58606.5	374	32861.8
SeseC_00510	-	435766	435347	hit	putative cell-cycle regulation histidine triad protein HIT	45	768	48682.7	294	18636.4
SeseC_00511	-	436703	436239	-	exported protein	44.5161	932	53361.2	723	41395
SeseC_00513	-	437144	437001	-	conserved hypothetical protein	40.2778	1	184.884	5	924.422
SeseC_00514	+	437240	437965	-	ABC transporter ATP-binding protein	42.2865	5396	197878	2335	85627.5
SeseC_00515	+	437969	439003	-	ABC transporter protein EcsB	39.5169	3975	102249	1580	40642.4
SeseC_00516	+	439066	439857	-	aminoglycoside phosphotransferase family protein	41.9192	2992	100577	699	23497.1
SeseC_00517	+	439857	440492	-	tRNA (guanine-N(7)-)-methyltransferase	44.1824	3081	128973	1323	55381.6
SeseC_00518	-	440840	440688	-	phage integrase-like protein	29.4118	6	1044.05	4	696.036
SeseC_00520	-	441623	441108	-	exported protein	35.6589	822	42411.6	584	30131.9
SeseC_00521	+	442590	442973	rimP	conserved hypothetical protein	43.2292	1535	106424	457	31684.6
SeseC_00522	-	443081	442968	-	hypothetical protein	35.9649	0	0	0	0
SeseC_00523	+	443083	444237	nusA	transcription elongation factor NusA	43.4632	5336	122998	1423	32800.9
SeseC_00525	+	444253	444549	-	conserved hypothetical protein	38.3838	1381	123794	341	30567.6
SeseC_00526	+	444569	444844	-	ribosomal protein L7Ae/L30e/S12e/Gadd45 family protein	40.5797	477	46012.1	167	16109.1
SeseC_00529	+	444864	447734	infB	translation initiation factor IF-2	46.0815	13823	128183	3215	29813.3
SeseC_00530	-	447925	447785	-	conserved hypothetical protein	37.5887	0	0	1	188.818
SeseC_00531	+	447924	448274	rbfA	ribosome-binding factor A	38.7464	1560	118326	360	27306
SeseC_00534	-	449636	448377	-	transposase	43.4127	2.125	44.9005	3.625	76.595
SeseC_00535	-	450791	449769	-	hydrolase	41.74	1352	35185.5	224	5829.55
SeseC_00536	+	451021	451455	copY	CopY regulatory protein	44.8276	241	14750	148	9058.06
SeseC_00538	+	451425	453686	pacS	copper-translocating P-type ATPase PacS	46.2423	2583	30401.5	1045	12299.5
SeseC_00542	-	454328	454056	-	conserved hypothetical protein	43.2234	0	0	2	195.043
SeseC_00543	+	454556	455506	-	membrane protein	42.061	157	4395.23	57	1595.72
SeseC_00544	+	455582	456070	-	LemA family protein	42.1268	102	5553.34	42	2286.67
SeseC_00546	+	456373	456489	-	hypothetical protein	44.4444	0	0	0	0
SeseC_00547	-	457268	456486	lacR	lactose phosphotransferase system repressor LacR	43.1673	542	18428.9	206	7004.36
SeseC_00548	+	457469	457894	lacA	galactose-6-phosphate isomerase subunit LacA	44.8357	2	124.992	9	562.465
SeseC_00549	+	457910	458425	lacB	galactose-6-phosphate isomerase subunit LacB	43.0233	13	670.744	13	670.744
SeseC_00550	+	458434	459366	lacC	tagatose-6-phosphate kinase LacC	46.0879	51	1455.3	40	1141.41
SeseC_00551	+	459368	460360	-	tagatose 1,6-diphosphate aldolase	49.5468	57.3768	1538.33	46.247	1239.93
SeseC_00552	+	460396	460521	-	conserved hypothetical protein	40.4762	14	2958.15	13	2746.85
SeseC_00553	+	460657	461487	lacT	transcription antiterminator LacT	41.5162	24	768.906	24	768.906
SeseC_00554	+	461498	461809	lacF	lactose-specific phosphotransferase enzyme IIA component LacF	45.1923	11	938.644	9	767.982
SeseC_00555	+	461813	463495	-	sugar phosphotransferase system (PTS), lactose-specific IICB component	44.2068	69	1091.51	43	680.217
SeseC_00556	+	463505	464914	-	6-phospho-beta-galactosidase	44.1844	67	1265.08	41	774.154
SeseC_00557	+	465122	465997	-	membrane associated protein	44.2922	1616	49113.4	516	15682.3
SeseC_00559	+	466165	466767	-	membrane protein	46.6003	4066	179520	2440	107730
SeseC_00560	+	466772	467596	-	haloacid dehalogenase-like hydrolase	46.303	4300	138764	1142	36853.2
SeseC_00561	-	468554	467997	-	TetR family transcriptional regulator	43.3692	2346	111933	2168	103440
SeseC_00562	+	468686	469528	-	DegV family protein	43.4164	6104	192775	1558	49204.3
SeseC_00564	+	469672	469812	-	conserved hypothetical protein	31.9149	189	35686.6	59	11140.3
SeseC_00565	+	469799	470782	lacI	ribose operon repressor RbsR	44.9187	1978	53517.3	589	15936.1
SeseC_00566	+	470775	471686	rbsK	ribokinase	46.3816	831	24258.8	317	9253.95
SeseC_00567	+	471652	472059	rbsD	D-ribose pyranase	41.6667	269	17553.1	93	6068.56
SeseC_00568	+	472075	473553	rbsA	ribose import ATP-binding protein RbsA	44.1515	726	13068.7	548	9864.5
SeseC_00569	+	473555	474496	rbsC	ribose transport system permease protein RbsC	43.0998	179	5059	194	5482.94
SeseC_00570	+	474511	475479	rbsB	D-ribose-binding protein precursor RbsB	43.3437	166	4560.86	243	6676.45
SeseC_00571	+	475801	475986	-	conserved hypothetical protein	44.086	5	715.682	7	1001.95
SeseC_00572	+	476060	476533	-	transposase	35.654	35	1965.86	8.83333	496.146
SeseC_00573	-	477565	476843	-	lipoprotein	47.5795	294	10826.1	72	2651.29
SeseC_00574	+	477756	479387	yjbB	Na+/Pi-cotransporter protein	44.6691	536	8743.95	115	1876.03
SeseC_00575	+	479504	480652	nagA	N-acetylglucosamine-6-phosphate deacetylase	45.0827	6189	143405	2183	50582.1
SeseC_00576	+	480718	481578	-	aldo/keto reductase family protein	47.2706	2440	75448.3	875	27056.3
SeseC_00577	+	481817	482200	-	conserved hypothetical protein	45.0521	97	6725.17	37	2565.27
SeseC_00578	+	482271	483176	-	conserved hypothetical protein	42.2737	65	1910.06	27	793.411
SeseC_00579	+	483173	484420	-	membrane protein	38.3013	98	2090.62	57	1215.97
SeseC_00580	+	484440	485072	-	export ATP-binding protein	47.5513	36	1514.12	28	1177.65
SeseC_00582	-	485226	485074	-	hypothetical protein	47.0588	0	0	1	174.009
SeseC_00583	+	485338	485871	-	integral membrane protein (Rhomboid family)	39.1386	2122	105795	328	16352.9
SeseC_00584	+	486238	487149	glyQ	glycyl-tRNA synthetase subunit alpha	46.9298	3704	108128	707	20638.9
SeseC_00585	+	487257	487382	-	hypothetical protein	45.2381	284	60008.2	51	10776.1
SeseC_00586	+	487516	489558	glyS	glycyl-tRNA synthetase beta chain	46.1576	9063	118105	1238	16133
SeseC_00589	+	490063	490320	-	conserved hypothetical protein	43.7984	1091	112582	94	9699.98
SeseC_00590	+	491241	492191	-	Streptolysin S biosynthesis protein	39.7476	857	23991.8	223	6242.91
SeseC_00591	+	492188	493252	-	Streptolysin S biosynthesis protein	40.4695	651	16274	171	4274.74
SeseC_00592	+	493265	494623	-	Streptolysin S biosynthesis protein SagD	41.5011	1141	22352.7	289	5661.63
SeseC_00593	+	494664	495269	-	CAAX amino terminal protease family protein	41.7492	155	6809.61	38	1669.45
SeseC_00594	+	495266	495952	-	membrane protein	41.6303	278	10773.4	52	2015.16
SeseC_00595	+	495975	496898	-	ABC transporter ATP-binding protein	42.2078	1014	29216.5	177	5099.93
SeseC_00596	+	496907	498034	-	ABC-2 type transporter protein	40.6915	1189	28063.1	183	4319.22
SeseC_00597	+	498031	499149	-	putative ABC transporter	41.1975	901	21436.7	154	3663.98
SeseC_00598	-	500547	499282	-	fibronectin-binding protein	42.1011	30	630.885	15	315.443
SeseC_00603	-	501531	500860	-	collagen-like protein with amino-end fibronectin-binding domain SclZ.6	55.506	1.25524	49.73	3.45854	137.021
SeseC_00604	-	502825	501500	-	collagen-binding collagen-like cell surface-anchored protein FneC	42.911	18.0286	361.977	4.50337	90.4184
SeseC_00606	-	504321	503236	-	conserved hypothetical protein	44.1068	325	7967.4	65	1593.48
SeseC_00608	-	505424	504795	cutC	CutC family protein	47.619	473	19988.6	206	8705.42
SeseC_00609	+	505635	506189	-	acetyltransferase GNAT family	46.6667	400	19188	164	7867.08
SeseC_00610	+	506682	507158	mgmT	methylated-DNA--protein-cysteine methyltransferase	48.218	3057	170624	877	48949
SeseC_00612	+	507162	507515	-	arsenate reductase	43.7853	3921	294888	1190	89496.6
SeseC_00613	-	508418	507591	xthA	exodeoxyribonuclease ExoA	46.4976	1058	34018.7	426	13697.5
SeseC_00614	+	508771	513669	-	serine endopeptidase ScpC, lactocepin, interleukin-8 protease	46.091	5461	29677.5	1286	6988.7
SeseC_00615	+	513844	515523	-	membrane protein	44.4643	15077	238929	5314	84212.2
SeseC_00616	+	515652	515777	-	hypothetical protein	39.6825	50	10564.8	30	6338.9
SeseC_00618	-	515918	515793	-	hypothetical protein	27.7778	0	0	0	0
SeseC_00619	+	516058	517308	-	cell surface protein	43.4852	2665.66	56729.6	911.406	19396.2
SeseC_00620	+	517466	517732	-	conserved hypothetical protein	38.5768	310	30911	388	38688.6
SeseC_00621	+	517749	518393	-	membrane protein	41.2403	292	12052.7	55	2270.21
SeseC_00623	+	518598	520616	metG	methionyl-tRNA synthetase	44.9232	10831	142822	2554	33678.1
SeseC_00624	+	521174	522067	-	DNA-binding protein	32.2148	3086	91901.2	1015	30226.7
SeseC_00625	+	522420	522560	-	hypothetical protein	36.8794	9	1699.36	0	0
SeseC_00626	+	522700	522831	-	conserved hypothetical protein	37.1212	27	5445.69	0	0
SeseC_00627	+	523014	523181	-	conserved hypothetical protein	39.881	13	2060.14	0	0
SeseC_00628	-	523380	523267	-	hypothetical protein	44.7368	0	0	0	0
SeseC_00629	+	523451	523924	-	transposase	35.654	35	1965.86	8.83333	496.146
SeseC_00632	+	526329	527696	comB	transport protein ComB	31.7982	397	7726.22	112	2179.69
SeseC_00634	+	528897	529910	nrdB	ribonucleoside-diphosphate reductase beta subunit	44.6746	1163	30535.5	81	2126.72
SeseC_00635	+	529912	530322	nrdI	ribonucleotide reduction protein NrdI	43.7956	260	16842	29	1878.53
SeseC_00636	+	530368	532542	nrdA	ribonucleotide-diphosphate reductase subunit alpha	45.6552	2804	34322.7	173	2117.63
SeseC_00637	-	532677	532510	-	conserved hypothetical protein	44.6429	0	0	2	316.945
SeseC_00638	+	533096	534439	-	branched-chain amino acid transport system carrier protein BraB	43.8988	4056	80345.5	737	14599.3
SeseC_00640	+	534940	535236	esxA	ESAT-6/Esx family secreted protein EsxA/YukE	41.0774	25	2241.02	15	1344.61
SeseC_00641	+	535401	538493	esaA	putative secretion accessory protein EsaA/YueB	43.4853	73	628.356	16	137.722
SeseC_00642	+	538459	538983	-	conserved hypothetical protein	43.8095	10	507.112	3	152.133
SeseC_00643	+	539087	539212	-	conserved hypothetical protein	44.4444	4	845.186	0	0
SeseC_00645	+	539378	539542	-	conserved hypothetical protein	40	0	0	0	0
SeseC_00646	+	539545	540702	-	ESAT-6 secretion system protein EssB	43.2642	9	206.917	3	68.9724
SeseC_00647	+	540699	545090	fstK	FtsK/SpoIIIE family protein putative secretion system component EssC/YukA	43.9891	117	709.229	50	303.089
SeseC_00648	+	545118	545432	-	conserved hypothetical protein	41.2698	21	1774.89	0	0
SeseC_00649	+	545436	545870	-	conserved hypothetical protein	47.3563	4	244.812	2	122.406
SeseC_00650	+	545872	546156	-	conserved hypothetical protein	45.614	6	560.492	0	0
SeseC_00653	+	547795	548175	-	conserved hypothetical protein	26.7717	430	30047.4	113	7896.17
SeseC_00654	+	548225	548371	-	conserved hypothetical protein	34.0136	103.491	18743.4	26.0867	4724.59
SeseC_00655	+	548380	548784	-	conserved hypothetical protein	36.7901	538.79	35418.3	173.4	11398.7
SeseC_00656	+	548962	549351	-	conserved hypothetical protein	40.7692	267.122	18235.1	112.161	7656.7
SeseC_00657	+	549472	549783	-	conserved hypothetical protein	41.0256	301.187	25700.7	86.9347	7418.25
SeseC_00658	+	549853	549969	-	membrane protein	56.4103	45	10239.8	16	3640.8
SeseC_00659	+	549960	550967	-	conserved hypothetical protein	46.4286	171.924	4540.86	112.597	2973.91
SeseC_00660	+	550964	551380	-	conserved hypothetical protein	30.9353	171	10917.5	57	3639.16
SeseC_00661	+	551610	552029	-	conserved hypothetical protein	35.2381	67	4247.06	42	2662.34
SeseC_00662	+	552029	552349	-	conserved hypothetical protein	33.3333	116	9620.9	52	4312.82
SeseC_00664	+	552940	555393	-	CRISPR-associated helicase	41.2388	661	7171.17	464	5033.92
SeseC_00665	-	555749	555609	-	hypothetical protein	33.3333	22	4154	1	188.818
SeseC_00667	+	556150	556869	cas5	CRISPR-associated protein Cas5, Dvulg subtype	44.0278	2716	100429	2142	79204.5
SeseC_00668	+	556869	558752	-	CRISPR-associated protein	39.3843	4775	67476.9	2053	29011.5
SeseC_00669	+	558753	559601	-	CRISPR-associated protein	41.4605	2642	82849.1	1128	35372.4
SeseC_00671	+	559603	560274	cas4b	CRISPR-associated RecB family exonuclease Cas4b	42.1131	1456	57683.9	573	22701.2
SeseC_00672	+	560271	561296	cas1	CRISPR-associated protein Cas1	43.8596	1701	44138.7	663	17204
SeseC_00673	+	561307	561600	cas2	CRISPR-associated protein Cas2	41.4966	482	43647.8	230	20827.8
SeseC_00676	-	563731	563354	-	transposase	37.5661	0	0	2	140.864
SeseC_00678	-	564333	564205	-	hypothetical protein	41.0853	10	2063.83	0	0
SeseC_00679	+	564401	565111	ccdA	cytochrome c-type biogenesis protein CcdA (DsbD analog)	38.256	158	5916.3	43	1610.13
SeseC_00680	+	565104	565775	-	thiol:disulfide oxidoreductase	36.9048	172	6814.31	44	1743.2
SeseC_00681	+	565793	566905	msrAB	peptide methionine sulfoxide reductase	42.1384	245	5860.49	88	2104.99
SeseC_00682	+	567173	567913	yesN	two-component response regulator YesN-like	39.5412	434	15593.2	70	2515.03
SeseC_00683	+	567910	569628	yesM	sensor histidine kinase	44.3863	1099	17021	252	3902.9
SeseC_00684	+	569668	570756	-	conserved hypothetical protein	43.3425	755	18457.9	139	3398.21
SeseC_00685	+	570771	571475	-	conserved hypothetical protein	44.539	11045	417099	3975	150110
SeseC_00686	+	571688	572200	-	conserved hypothetical protein	41.3255	1854	96217.8	805	41777.4
SeseC_00688	-	573317	572844	argR	arginine repressor ArgR	41.3502	433	24320.5	140	7863.44
SeseC_00689	+	573458	574138	-	putative CRP/FNR transcriptional regulator	39.9413	1299	50783.8	369	14425.9
SeseC_00690	+	574407	575642	arcA	arginine deiminase	42.6375	47892	1.03159e+06	12181	262378
SeseC_00691	+	575652	576083	-	acetyltransferase GNAT family	44.9074	15808	974218	3983	245465
SeseC_00692	+	576098	577111	argF	ornithine carbamoyltransferase	43.0966	30865	810385	7315	192061
SeseC_00693	+	577273	578766	-	C4-dicarboxylate anaerobic carrier protein	41.4993	5831	103910	1196	21312.9
SeseC_00694	+	578783	580114	dapE	conserved hypothetical protein	45.3453	5813	116187	1694	33858.8
SeseC_00695	+	580132	581082	arcC	carbamate kinase	43.9537	4691	131325	1286	36001.7
SeseC_00696	+	581301	582293	asnA	asparagine synthetase AsnA	44.4109	2855	76545.5	812	21770.6
SeseC_00697	+	582463	583002	-	putative methylase	44.6296	1004	49499.7	287	14149.8
SeseC_00698	+	582992	583492	coaD	phosphopantetheine adenylyltransferase	42.1158	1062	56435.1	336	17855.2
SeseC_00699	+	583470	584507	PDZ	conserved hypothetical protein	42.7746	4134	106032	828	21237.1
SeseC_00702	+	585107	585721	-	transcriptional regulator	40.1626	708	30649.3	141	6103.89
SeseC_00703	+	585725	586807	rlmN	23S rRNA methyltransferase and flSese_enicol/chloramphenicol resistance protein	43.5826	2615	64284.5	552	13569.8
SeseC_00705	+	587033	587179	-	hypothetical protein	38.7755	611	110659	102	18473.4
SeseC_00706	-	587881	587240	-	type IV leader peptidase family protein	41.1215	0	0	3	124.408
SeseC_00707	+	588089	588619	dpr	DNA binding protein starved cells-like peroxide resistance protein Dpr	42.1846	40398	2.02548e+06	17463	875563
SeseC_00708	+	588995	589228	-	conserved hypothetical protein	36.7521	282	32084.6	109	12401.5
SeseC_00709	+	589203	590174	glk	glucokinase	47.8395	1544	42290.6	441	12079.1
SeseC_00710	+	590181	590564	-	membrane protein	41.6667	828	57406.6	261	18095.6
SeseC_00711	+	590942	592801	bipA	GTP-binding protein TypA/BipA-like	43.3871	25772	368891	4883	69893.5
SeseC_00712	+	592886	593134	-	conserved hypothetical protein	39.3574	2153	230201	922	98581.3
SeseC_00714	+	593287	594648	murD	UDP-N-acetylmuramoyl-L-alanyl-D-glutamate synthetase	44.8605	4308	84209.6	1513	29575
SeseC_00715	+	594645	595727	murG	undecaprenyldiphospho-muramoylpentapeptide beta-N- acetylglucosaminyltransferase	43.952	3179	78149.3	810	19912.2
SeseC_00716	+	595728	596918	ftsQ	cell division protein	44.6683	4485	100257	758	16944.2
SeseC_00717	+	597130	598494	ftsA	cell division protein	44.9817	18096	352950	5033	98165.1
SeseC_00719	+	598518	599846	ftsZ	cell division protein FtsZ	45.3725	15700	314512	3626	72638.3
SeseC_00720	+	599849	600520	-	pyridoxaL 5'-phosphate dependent enzyme class III family	37.5	13743	544471	2981	118102
SeseC_00721	+	600521	601195	sepF	conserved hypothetical protein	42.8148	16183	638290	4295	169403
SeseC_00722	+	601200	601457	-	membrane protein	39.1473	8219	848129	1793	185022
SeseC_00723	+	601454	602248	-	conserved hypothetical protein	38.6164	17635	590570	3705	124075
SeseC_00724	+	602258	603013	divIVA	cell division initiation protein DivIVA	42.8571	30259	1.0656e+06	5327	187596
SeseC_00725	+	603284	606082	ileS	isoleucyl-tRNA synthetase	44.5159	7164	68142.1	1447	13763.5
SeseC_00727	-	606853	606551	-	conserved hypothetical protein	41.5842	1314	115456	704	61857.6
SeseC_00728	-	607361	606915	mutT	MutT/nudix family protein	45.6376	3355	199824	1380	82192.9
SeseC_00729	-	609659	607509	clpE	ATP-dependent Clp protease ATP-binding subunit ClpE	46.7225	6161	76255.9	4683	57962.4
SeseC_00730	+	610046	610276	-	conserved hypothetical protein	38.961	2024	233271	858	98886.8
SeseC_00731	+	610284	610412	-	conserved hypothetical protein	46.5116	399	82346.7	187	38593.6
SeseC_00734	+	611843	611974	-	hypothetical protein	37.8788	0	0	2	403.384
SeseC_00735	-	611829	610744	-	collagen-like protein SclZ.7	53.5912	19.2527	471.981	9.69142	237.586
SeseC_00736	+	612230	612913	-	amino acid ABC transporter permease protein	44.883	58	2257.54	23	895.23
SeseC_00737	+	612915	613652	-	glutamine amino-acid ABC transporter ATP-binding protein	49.187	105	3787.88	47	1695.53
SeseC_00738	+	613778	613903	-	conserved hypothetical protein	50	19	4014.63	1	211.297
SeseC_00740	+	614099	615793	manB	probable phosphomannomutase	44.3068	19417	304983	5012	78723.5
SeseC_00741	+	615753	615884	-	hypothetical protein	37.1212	137	27631.8	24	4840.61
SeseC_00742	+	615905	616759	folD	FolD bifunctional protein	44.5614	2850	88744.5	1179	36712.2
SeseC_00743	+	616756	617610	-	sugar kinase	48.1871	4727	147191	2024	63024.2
SeseC_00744	+	617607	617732	-	conserved hypothetical protein	46.0317	454	95928.6	251	53035.4
SeseC_00745	+	617879	619234	xseA	exodeoxyribonuclease VII large subunit	46.2389	2526	49594.8	1074	21086.6
SeseC_00746	+	619212	619427	xseB	exodeoxyribonuclease VII small subunit	43.0556	262	32293.1	78	9613.99
SeseC_00747	+	619427	620296	GGPS	geranyltranstransferase	45.7471	1511	46239	355	10863.6
SeseC_00748	+	620289	621116	tlyA	hemolysin-like protein	45.1691	1793	57651.8	467	15015.8
SeseC_00749	+	621139	621573	-	repressor protein	43.6782	3753	229695	686	41985.3
SeseC_00750	+	621593	623254	recN	DNA repair protein	44.284	7616	122000	1678	26879.7
SeseC_00752	+	623489	624346	-	conserved hypothetical protein	43.007	3404	105625	755	23427.3
SeseC_00754	+	624482	625333	-	conserved hypothetical protein	45.1878	2073	64777.3	711	22217.4
SeseC_00755	+	625326	626168	-	GDSL-like lipase/acylhydrolase protein	39.0273	4764	150455	1581	49930.6
SeseC_00756	+	626146	626733	-	conserved hypothetical protein	36.7347	1950	88291.8	383	17341.4
SeseC_00757	+	626831	627106	hupB	DNA-binding protein HU	41.6667	36153	3.48737e+06	10632	1.02558e+06
SeseC_00759	-	627871	627167	-	C3 family ADP-ribosyltransferase	42.5532	2402	90708.2	1286	48564
SeseC_00762	-	630959	629778	-	transporter protein	40.7783	300	6757.2	182	4099.37
SeseC_00763	-	632045	631014	mutR	positive transcriptional regulator MutR family	37.5969	227	5856.11	142	3663.29
SeseC_00764	+	632276	632449	-	membrane protein	33.908	791	121029	951	145510
SeseC_00765	-	633551	632496	pyrD	dihydroorotate dehydrogenase	43.6553	1641	41372.1	481	12126.7
SeseC_00766	+	633674	634369	gpmA	2,3-bisphosphoglycerate-dependent phosphoglycerate mutase GpmA	43.8218	10100	386345	2451	93755.5
SeseC_00767	+	634457	634999	-	transcriptional repressor	44.9355	1466	71878.2	536	26280.1
SeseC_00768	-	635342	635214	-	hypothetical protein	44.186	3	619.148	2	412.765
SeseC_00769	+	635388	635927	-	membrane protein	44.0741	1404	69220.7	781	38505.3
SeseC_00771	+	636039	636836	-	formate transporter	44.4862	427	14245.8	206	6872.7
SeseC_00773	+	636948	639002	pbp2B	penicillin-binding protein 2b	44.2336	3122	40446.8	593	7682.56
SeseC_00774	+	639014	639610	recR	recombination protein RecR	42.2111	1712	76347.1	388	17303
SeseC_00775	+	639947	640993	ddl	D-alanine--D-alanine ligase Ddl	44.5081	8265	210164	2521	64104.6
SeseC_00776	+	641232	642617	murF	UDP-N-acetylmuramoyl-tripeptide--D-alanyl-D-alanine ligase	43.7951	3403	65367.5	1265	24299.1
SeseC_00777	+	642695	643396	-	membrane protein	40.8832	1357	51464.2	392	14866.6
SeseC_00778	+	643564	645108	prfC	peptide chain release factor 3	42.7832	4207	72494.8	937	16146.3
SeseC_00780	+	645523	647139	deaD	DEAD box helicase family protein	45.1453	21403	352393	3860	63553.6
SeseC_00782	+	647267	649270	kup	probable potassium transport system protein Kup	42.6148	3770	50084.9	1046	13896.2
SeseC_00784	-	649747	649487	-	conserved hypothetical protein	42.5287	78	7956.41	27	2754.14
SeseC_00785	-	650568	649801	-	conserved hypothetical protein	43.2292	664	23018.1	369	12791.7
SeseC_00786	+	650654	651427	plsC	acyltransferase	42.6357	2215	76189.6	486	16717
SeseC_00787	+	651746	652426	comEA	competence protein	43.7592	33	1290.12	10	390.945
SeseC_00788	+	652407	654650	comEC	competence protein	42.6916	109	1293.2	45	533.891
SeseC_00789	+	654763	655824	holA	DNA polymerase III delta subunit	41.1488	1519	38079.9	470	11782.5
SeseC_00790	+	655902	656507	sodA	superoxide dismutase [Mn]	44.0594	9503	417495	9285	407917
SeseC_00791	+	657133	658530	-	conserved hypothetical protein	35.9084	1169	22262.3	1083	20624.5
SeseC_00792	-	660408	659191	-	conserved hypothetical protein	41.7077	3229	70580.3	1342	29333.8
SeseC_00793	-	661443	660415	queA	S-adenosylmethionine:tRNA ribosyltransferase-isomerase	45.8698	2322	60077.2	899	23259.9
SeseC_00795	+	661712	662416	nagB	glucosamine-6-phosphate isomerase	43.8298	2393	90368.4	711	26849.9
SeseC_00796	+	662588	663304	rsuA	ribosomal small subunit pseudouridine synthase A RsuA	42.9568	531	19716.9	147	5458.35
SeseC_00797	+	663396	664373	coiA	conserved hypothetical protein	43.5583	500	13611.1	176	4791.12
SeseC_00798	+	664363	666165	pepF	oligoendopeptidase PepF	43.6495	15938	235343	4290	63346.8
SeseC_00799	+	666365	666922	-	acetyltransferase (GNAT) family protein	43.19	2873	137077	714	34066.4
SeseC_00800	+	666912	667544	-	haloacid dehalogenase-like hydrolase	44.2338	1528	64266.2	393	16529.2
SeseC_00803	+	667592	668233	rfk	phosphoglycolate phosphatase	45.1713	3416	141659	909	37695.7
SeseC_00804	+	668351	669022	-	O-methyltransferase	42.2619	4350	172339	961	38073
SeseC_00805	+	669085	670086	prsA	foldase protein PrsA precursor	39.1218	20798	552607	2822	74981.2
SeseC_00806	+	670443	673061	alaS	alanyl-tRNA synthetase	44.559	7125	72429	1259	12798.3
SeseC_00807	+	673079	673204	-	hypothetical protein	35.7143	0	0	4	845.186
SeseC_00808	-	674347	673184	-	DNA/RNA non-specific endonuclease	43.3849	636	14546.8	201	4597.33
SeseC_00809	-	674653	674510	-	conserved hypothetical protein	38.8889	0	0	2	369.769
SeseC_00810	+	674769	676055	-	peptidoglycan N-acetylglucosamine deacetylase	42.0357	8370	173145	1279	26457.9
SeseC_00811	-	677407	676325	-	ATP-dependent RNA helicase DEAD/DEAH box family	45.337	1917	47125.6	667	16396.8
SeseC_00813	+	677504	678130	udk	uridine kinase	42.1053	5048	214346	1168	49595
SeseC_00814	+	678135	678425	-	membrane protein	40.8935	6769	619290	3234	295876
SeseC_00815	-	679399	678629	-	hypothetical membrane spanning protein	40.2075	514	17748.9	308	10635.5
SeseC_00816	+	679578	680075	gaf	GAF domain-containing proteins	40.3614	995	53193.3	472	25233.4
SeseC_00817	+	680075	681751	dnaX	DNA polymerase III subunits gamma and tau	44.3649	6118	97126.8	1739	27607.6
SeseC_00818	+	681941	682054	-	hypothetical protein	39.4737	0	0	0	0
SeseC_00819	+	682150	682335	-	conserved hypothetical protein	33.871	152	21756.7	72	10305.8
SeseC_00820	-	683251	682310	birA	biotin--protein ligase	42.9936	312	8817.93	111	3137.15
SeseC_00822	-	683795	683379	-	hypothetical protein	38.3693	14	893.83	26	1659.97
SeseC_00825	+	685351	687570	-	lipoprotein	42.4324	295	3537.79	127	1523.05
SeseC_00826	+	687903	689108	metK	S-adenosylmethionine synthetase	46.1028	6088	134397	1991	43952.8
SeseC_00827	+	689173	689301	-	conserved hypothetical protein	47.2868	16	3302.12	9	1857.44
SeseC_00829	+	689441	690559	-	transposase IS1548-like	40.2145	624.75	14864.1	257.583	6128.45
SeseC_00830	+	690702	691961	murA	UDP-N-acetylglucosamine 1-carboxyvinyltransferase	46.1905	1972	41667.7	466	9846.42
SeseC_00832	+	692113	692313	-	conserved hypothetical protein	29.3532	11	1457	0	0
SeseC_00833	+	692379	693923	-	glucuronide permease	40.1294	291	5014.5	199	3429.16
SeseC_00835	+	694007	695035	kdgK	PfkB family carbohydrate kinase	42.6628	1177	30452.6	254	6571.75
SeseC_00836	+	695056	696846	GUSB	beta-glucuronidase	44.5003	4071	60515.7	735	10925.8
SeseC_00838	+	696888	697559	GntR	GntR family regulatory protein	43.75	3481	137911	814	32249.1
SeseC_00840	+	697631	698359	eda	2-dehydro-3-deoxy-6-phosphogalactonate aldolase	40.7407	2389	87247.2	965	35242.2
SeseC_00841	+	698390	699787	uxaC	uronate isomerase	43.7053	1793	34145.7	394	7503.29
SeseC_00842	+	699837	699998	-	hypothetical protein	46.2963	44	7231.04	11	1807.76
SeseC_00843	+	700042	701136	uxuA	mannonate dehydratase	43.8356	798	19402.2	143	3476.84
SeseC_00844	+	701151	701990	-	2-deoxy-D-gluconate 3-dehydrogenase	44.881	711	22534.8	160	5071.12
SeseC_00846	+	702193	703059	-	hydrolase HAD family	45.4441	684	21003.9	286	8782.33
SeseC_00847	-	703183	703025	-	hypothetical protein	45.283	0	0	2	334.885
SeseC_00848	+	703183	704973	nagZ	glycosyl hydrolase family protein	45.6728	1421	21123.3	467	6941.99
SeseC_00849	+	705314	705451	-	conserved hypothetical protein	17.3913	6	1157.54	6	1157.54
SeseC_00850	+	705544	706833	-	cell surface protein precursor	46.3566	405	8358.5	198	4086.38
SeseC_00852	+	707132	707686	-	acetyltransferase GNAT family	42.5225	567	27199	350	16789.5
SeseC_00853	+	707679	708962	-	DNA-binding protein	40.81	2199	45595.6	679	14078.9
SeseC_00854	+	708979	709839	map	methionine aminopeptidase Map	47.1545	3209	99226.9	1007	31137.9
SeseC_00855	+	709841	710779	-	ribonuclease BN-like family protein	38.6581	4226	119819	1067	30252.5
SeseC_00857	+	710909	712195	aroA	3-phosphoshikimate 1-carboxyvinyltransferase	45.4545	2016	41703.7	505	10446.6
SeseC_00858	+	712188	712682	-	shikimate kinase	40	807	43404.1	278	14952.1
SeseC_00859	+	712880	714310	-	Putative PBP 5 synthesis repressor	42.4179	4925	91628.3	2023	37637.4
SeseC_00861	+	714388	715743	-	RNA methyltransferase	44.3215	1632	32042.3	394	7735.7
SeseC_00862	+	716754	718904	cbaT	ABC transporter CbaT	34.0307	8032	99413.7	2057	25459.9
SeseC_00863	+	718913	720274	comB	transport protein ComB	32.5991	7510	146800	1675	32741.6
SeseC_00864	+	720773	720925	-	hypothetical protein	39.2157	148	25753.3	44	7656.39
SeseC_00865	+	720925	721590	-	conserved hypothetical protein	29.5796	373	14910.7	126	5036.85
SeseC_00867	+	722242	722421	-	hypothetical protein	36.1111	10	1479.08	9	1331.17
SeseC_00868	+	722925	724166	-	Lanthionine synthetase C family protein	27.2142	15156	324882	18822	403466
SeseC_00869	+	724180	725235	-	predicted protein	28.0303	5895	148622	6922	174514
SeseC_00870	+	725225	725938	-	conserved hypothetical protein	29.1317	2448	91280.1	2877	107276
SeseC_00873	+	726760	727233	-	transposase	35.654	35	1965.86	8.83333	496.146
SeseC_00874	+	727367	727978	-	IS200 family transposase	40.8497	20	870.044	8	348.018
SeseC_00875	-	729898	728333	-	chromosome segregation ATPase	35.8238	3527	59962.1	980	16660.9
SeseC_00876	-	730206	729982	-	conserved hypothetical protein	33.7778	536	63422.8	210	24848.5
SeseC_00877	-	731324	730206	-	conserved hypothetical protein	34.3164	2368	56339.7	1281	30477.7
SeseC_00878	+	731748	732353	-	conserved hypothetical protein	38.9439	312	13707.1	65	2855.64
SeseC_00879	+	732561	733070	-	conserved hypothetical protein	32.1569	250	13050.7	201	10492.7
SeseC_00880	-	735085	733115	-	prophage LambdaSa04, DNA polymerase	44.2415	1398	18883.5	307	4146.81
SeseC_00881	-	735868	735305	-	conserved hypothetical protein	45.0355	1697	80106.1	452	21336.5
SeseC_00882	-	736913	735873	-	phi APSE P51-like protein	45.8213	5481	140175	925	23656.7
SeseC_00883	-	737271	736987	-	conserved hypothetical protein	46.3158	315	29425.8	58	5418.09
SeseC_00884	-	737420	737307	-	hypothetical protein	38.5965	270	63055.3	44	10275.7
SeseC_00885	+	737671	739959	-	phage DNA polymerase	42.3329	3326	38684.7	584	6792.5
SeseC_00886	+	739959	740087	-	hypothetical protein	40.3101	197	40657.4	30	6191.48
SeseC_00887	+	740279	740521	-	P44	44.0329	67	7340.6	11	1205.17
SeseC_00889	+	740589	741878	-	SNF2 domain protein,Phage-related DNA helicase	45.1938	707	14591.3	189	3900.63
SeseC_00890	+	741871	742347	-	conserved hypothetical protein	39.413	390	21767.5	66	3683.74
SeseC_00891	+	742542	742724	-	conserved hypothetical protein	40.4372	639	92963.5	332	48300.3
SeseC_00892	+	742760	743809	-	S-adenosylmethionine synthetase	47.619	1004	25457	78	1977.74
SeseC_00894	+	744210	744755	-	hypothetical protein	34.2491	3002	146380	912	44469.8
SeseC_00895	+	745290	746609	-	conserved hypothetical protein	41.9697	462	9318.18	104	2097.6
SeseC_00896	+	746773	747087	-	conserved hypothetical protein	42.5397	114	9635.12	15	1267.78
SeseC_00897	+	747084	748676	-	prophage LambdaSa04, terminase, large subunit	43.4401	718	11999.7	114	1905.25
SeseC_00898	+	748747	749004	-	conserved hypothetical protein	36.4341	1674	172742	1232	127132
SeseC_00899	+	749001	749372	-	conserved hypothetical protein	35.4839	4267	305381	2268	162317
SeseC_00900	+	749563	749682	-	hypothetical protein	29.1667	2131	472786	879	195016
SeseC_00901	+	749795	750145	-	conserved hypothetical protein	37.6068	2966	224971	1303	98832.6
SeseC_00902	+	750178	751491	-	prophage LambdaSa04, HK97 family portal protein	41.7047	1209	24495.9	222	4498.01
SeseC_00903	+	751484	752182	clpP	ClpP protease family protein	43.6338	589	22433.7	100	3808.78
SeseC_00904	+	752196	753401	-	prophage LambdaSa04, HK97 family major capsid protein	42.4544	1029	22716	190	4194.39
SeseC_00905	+	753401	753658	-	hypothetical phage protein, putative	36.4341	313	32298.9	24	2476.59
SeseC_00906	+	753658	753996	-	prophage LambdaSa04, head-tail adaptor, putative	42.7729	252	19790.8	36	2827.26
SeseC_00907	+	753989	754357	-	conserved hypothetical protein	44.9864	178	12842.7	35	2525.25
SeseC_00908	+	754366	754692	-	prophage pi2 protein 38, putative	40.9786	72	5862.02	8	651.336
SeseC_00909	+	754695	755264	-	prophage pi2 protein 39	44.9123	188	8781.04	53	2475.51
SeseC_00910	+	755315	755695	-	conserved hypothetical protein	41.2073	394	27531.8	50	3493.88
SeseC_00911	+	755743	755859	-	unknown phage protein	43.5897	20	4551	5	1137.75
SeseC_00913	+	755878	758997	-	tail tape meausure protein	44.7756	2380	20308.8	242	2065.02
SeseC_00914	+	759132	759719	-	conserved hypothetical protein	45.068	312	14126.7	40	1811.11
SeseC_00915	+	759710	762634	-	prophage minor structural protein	43.7949	2443	22236.2	247	2248.19
SeseC_00916	+	762806	764503	-	prophage minor structural protein, putative	44.4641	1168	18313.4	102	1599.28
SeseC_00917	+	764521	764925	-	holin	38.7654	221	14527.8	20	1314.73
SeseC_00918	+	764927	766396	-	amidase/ phage cell wall hydrolase	43.3333	1125	20375	131	2372.56
SeseC_00919	+	767035	768276	spoIVCA	prophage site-specific recombinase resolvase family protein	39.6135	1132	24265.4	185	3965.64
SeseC_00920	+	768239	769531	-	conserved hypothetical protein	41.686	715	14722.1	247	5085.82
SeseC_00921	+	769635	771257	-	conserved hypothetical protein	28.8971	7244	118829	1515	24851.7
SeseC_00922	+	771358	771546	-	conserved hypothetical protein	33.3333	718	101141	94	13241.2
SeseC_00924	+	772045	772203	-	putative replication initiation protein	32.7044	1	167.443	0	0
SeseC_00925	+	772200	772427	-	conserved hypothetical protein	34.2105	4	467.076	0	0
SeseC_00926	+	772699	773172	-	conserved hypothetical protein	34.8101	19	1067.18	7	393.172
SeseC_00927	+	773169	773507	-	putative conjugal transfer protein	35.3982	6	471.21	2	157.07
SeseC_00933	+	775697	776017	-	conserved hypothetical protein	31.4642	2	165.878	15.6875	1301.1
SeseC_00935	+	776221	777714	-	conjugation protein	34.1365	8.48263	151.162	10.1273	180.471
SeseC_00936	+	777890	778354	-	conserved hypothetical protein	28.172	1430	81874	638	36528.4
SeseC_00939	+	778791	780461	tnpX	TnpX site-specific recombinase family protein	35.1885	40	637.304	23	366.45
SeseC_00940	+	780665	780808	-	conserved hypothetical protein	24.3056	1096	202633	507	93736.4
SeseC_00941	+	780935	781255	-	conserved hypothetical protein	29.9065	6	497.633	4.22222	350.186
SeseC_00942	+	781493	782977	-	conserved hypothetical protein	33.4007	26.5174	475.408	8.87268	159.071
SeseC_00943	+	783533	783718	-	transcriptional regulator	28.4946	274	39219.4	259	37072.3
SeseC_00945	+	784175	784804	-	TraG/TraD family protein	40.9524	3	126.778	1.20904	51.0932
SeseC_00946	+	785556	787466	-	group II intron reverse transcriptase maturase	36.8917	13	181.111	10	139.316
SeseC_00947	+	787492	788079	-	conserved domain protein	39.4558	10	452.778	7	316.945
SeseC_00952	+	789813	790187	-	conserved hypothetical protein	30.9333	235	16684	77	5466.66
SeseC_00953	+	790364	791569	-	conserved hypothetical protein	28.1924	1020	22517.3	387	8543.32
SeseC_00954	-	793049	792405	gpmB	probable phosphoglycerate mutase GpmB	43.4109	2793	115285	590	24353.2
SeseC_00955	-	793415	793068	-	membrane protein	42.8161	1371	104887	239	18284.4
SeseC_00957	-	793909	793430	ebsC	transcriptional regulator	42.2917	3008	166840	524	29063.8
SeseC_00959	-	794633	794070	-	membrane protein	42.7305	3478	164177	153	7222.29
SeseC_00960	-	795970	795104	acm	glycosyl hydrolases family protein	39.9077	1124	34515.2	447	13726.2
SeseC_00962	+	796238	796690	-	membrane protein	41.2804	705	41433.7	710	41727.6
SeseC_00963	-	797188	796901	-	membrane protein	35.4167	59	5454.09	34	3143.04
SeseC_00965	-	797769	797266	gpo	glutathione peroxidase Gpo	43.6508	3662	193442	1009	53299.5
SeseC_00966	-	799576	797762	-	oligoendopeptidase F-like	44.7383	15915	233449	4891	71743.7
SeseC_00967	+	799759	802530	ppc	phosphoenolpyruvate carboxylase	43.9033	12721	122177	3789	36391
SeseC_00968	+	802735	804018	ftsW	probable cell division protein FtsW	41.7445	7291	151177	1782	36949.2
SeseC_00969	+	804419	804679	-	DNA-binding protein	36.3985	77	7854.4	58	5916.3
SeseC_00970	+	804672	805571	-	ABC transporter protein	35.8889	438	12956.7	166	4910.53
SeseC_00973	+	805564	806301	-	ABC-2 type transporter protein	34.8238	322	11616.2	101	3643.58
SeseC_00974	+	806330	806872	-	membrane protein	31.4917	173	8482.21	39	1912.17
SeseC_00975	+	806892	807017	-	hypothetical protein	34.9206	54	11410	2	422.593
SeseC_00977	+	807144	808700	-	ATP-binding/permease protein	40.5909	617	10550.2	192	3283.03
SeseC_00978	+	808709	810271	-	ATP-binding/membrane spanning protein - multidrug resistance	37.9399	991	16880.2	345	5876.56
SeseC_00979	+	810739	811755	prfB	peptide chain release factor 2	46.116	3634	95132	1287	33691.5
SeseC_00980	+	811821	812498	ftsE	cell division ATP-binding protein	44.5428	3107	122004	720	28272.6
SeseC_00981	+	812554	813420	ftsX	cell division protein	41.6378	4162	127804	1256	38568.6
SeseC_00982	-	814464	813823	-	metallo-beta-lactamase superfamily protein	46.8847	626	25959.8	275	11404.1
SeseC_00983	+	814800	817277	dinG	ATP-dependent DNA helicase	45.3995	1468	15772	455	4888.47
SeseC_00984	+	817389	817778	-	membrane protein	42.5641	1612	110043	722	49287.3
SeseC_00985	+	817775	818986	aspB	aspartate aminotransferase	47.2772	4538	99683.8	1378	30269.8
SeseC_00988	+	818999	820345	asnS	asparaginyl-tRNA synthetase	46.9933	7725	152684	2049	40498.3
SeseC_00991	-	821676	820417	-	transposase	43.4921	0.771429	16.3	3.07143	64.8982
SeseC_00994	+	822067	823080	-	collagen-like protein	52.4655	316	8296.83	213	5592.48
SeseC_00995	+	823608	824498	-	conserved hypothetical protein	44.5567	2094	62569.4	472	14103.5
SeseC_00996	+	824495	825472	-	conserved hypothetical protein	44.5808	2820	76766.7	711	19355
SeseC_00997	+	825469	826380	-	conserved hypothetical protein	42.2149	2225	64952.8	443	12932.2
SeseC_00999	+	826748	828145	pepDA	dipeptidase A PepDA	45.9943	4904	93391.2	1064	20262.7
SeseC_01001	+	828380	829930	znuA	zinc-binding protein AdcA precursor	43.1335	1275	21885.7	405	6951.94
SeseC_01002	+	830201	830929	GntR	transcriptional regulator GntR family	39.7805	359	13110.8	161	5879.78
SeseC_01003	+	830941	832116	agaS	putative tagatose-6-phosphate ketose/aldose isomerase	41.8367	158	3576.95	103	2331.81
SeseC_01004	+	832126	833121	-	tagatose 1,6-diphosphate aldolase	49.3976	60.6232	1620.47	74.753	1998.17
SeseC_01005	-	833882	833163	-	GntR family regulatory protein	40.9722	154	5694.44	134	4954.9
SeseC_01006	+	834022	835806	glb	beta-galactosidase precursor	42.1849	166	2475.9	77	1148.46
SeseC_01007	+	835803	836288	-	sugar phosphotransferase system (PTS), sorbose subfamily, IIB component	43.6214	11	602.586	3	164.342
SeseC_01008	+	836334	837215	-	PTS system mannose/fructose permease IIC component	45.1247	34	1026.3	43	1297.96
SeseC_01009	+	837202	838020	-	sugar phosphotransferase system (PTS), mannose/fructose/sorbose family, IID component	41.1477	28	910.2	22	715.157
SeseC_01011	+	838024	838428	-	sugar phosphotransferase system (PTS), fructose family, IIA component	40.9877	56	3681.25	17	1117.52
SeseC_01012	-	838816	838532	rpmE	ribosomal protein L31	40	19261	1.79927e+06	3900	364320
SeseC_01014	-	839849	838917	-	conserved hypothetical protein	44.6945	3610	103012	2024	57755.3
SeseC_01015	-	840287	839859	elaA	acetyltransferase (GNAT) family protein	41.7249	3070	190521	1058	65658.5
SeseC_01016	+	840545	841570	add	adenosine deaminase Add	43.5673	2747	71281.1	1104	28647.4
SeseC_01018	+	841631	842077	-	flavodoxin	44.519	1916	114117	841	50090
SeseC_01019	+	842398	842655	aroA	conserved hypothetical protein	46.8992	110	11351	101	10422.3
SeseC_01021	+	842676	843908	-	voltage gated chloride channel protein	45.4988	1140	24615.3	613	13236.1
SeseC_01022	+	844054	844401	rplS	50S ribosomal protein L19	45.4023	23832	1.82324e+06	3303	252692
SeseC_01024	-	844908	844786	-	hypothetical protein	41.4634	0	0	0	0
SeseC_01025	-	845961	845116	-	DNA/RNA non-specific endonuclease	37.234	67	2108.47	23	723.803
SeseC_01026	+	846548	846763	-	transcriptional Regulator Cro/CI family	40.2778	17	2095.36	1	123.256
SeseC_01027	+	846760	847536	-	membrane protein	37.5804	50	1713.21	22	753.815
SeseC_01028	-	848816	847605	-	chloride channel protein	46.6172	441	9687.21	192	4217.56
SeseC_01029	-	849905	848946	nrdB	ribonucleoside-diphosphate reductase beta chain	42.7083	5727	158825	1146	31781.6
SeseC_01030	-	852237	850078	nrdA	ribonucleoside-diphosphate reductase alpha chain	42.963	8142	100355	1682	20731.7
SeseC_01031	-	852434	852258	nrdH	glutaredoxin-like protein NrdH	36.7232	1352	203360	342	51441.7
SeseC_01033	+	852742	853161	-	PTS family porter component HPr	36.4286	14019	888650	2349	148901
SeseC_01034	+	853166	854899	ptsI	phosphoenolpyruvate-protein phosphotransferase	44.5213	55240	848140	11317	173758
SeseC_01035	+	855125	856528	gapN	NADP-dependent glyceraldehyde-3-phosphate dehydrogenase	45.7977	16152	306282	4485	85046.8
SeseC_01036	+	856726	857199	-	transposase	35.443	36.5	2050.11	8.83333	496.146
SeseC_01037	-	857761	857600	-	hypothetical protein	38.8889	8	1314.73	0	0
SeseC_01038	+	857750	857887	-	hypothetical protein	44.2029	153	29517.2	128	24694.1
SeseC_01039	+	857935	859149	rodA	peptidoglycan biosynthesis protein	41.893	661	14484	208	4557.74
SeseC_01040	+	859179	859814	-	haloacid dehalogenase-like hydrolase	39.7799	1011	42321.1	418	17497.7
SeseC_01041	+	859815	861767	gyrB	DNA gyrase subunit B	45.2637	7133	97237.3	1836	25028.4
SeseC_01042	+	861916	863640	ezrA	septation ring formation regulator	42.3768	18809	290295	4507	69560.3
SeseC_01043	-	864950	864477	-	conserved hypothetical protein	44.0928	771	43305.1	421	23646.5
SeseC_01044	+	865164	866471	eno	phosphopyruvate hydratase	43.5015	157942	3.21479e+06	32058	652517
SeseC_01046	+	866611	867363	-	haloacid dehalogenase-like hydrolase	45.0199	337	11915.1	139	4914.54
SeseC_01047	-	867474	867349	-	hypothetical protein	40.4762	0	0	0	0
SeseC_01048	+	867546	867806	-	conserved hypothetical protein	37.1648	122	12444.6	7	714.036
SeseC_01049	+	867834	870614	-	extracellular nuclease	44.2647	4211	40313.2	1683	16111.9
SeseC_01051	+	871504	872046	-	conserved hypothetical protein	38.4899	3514	172292	1085	53197.7
SeseC_01052	+	872143	874101	ligA	NAD-dependent DNA ligase LigA	46.6565	3177	43176.3	932	12666.1
SeseC_01054	+	874114	875136	-	conserved hypothetical protein	43.695	2028	52778.3	279	7260.92
SeseC_01055	+	875145	877445	-	pullulanase	44.2851	4887	56544.3	1059	12253
SeseC_01057	+	877591	879471	glgB	1,4-alpha-glucan branching enzyme	43.009	1023	14479.4	715	10120
SeseC_01059	+	879548	880675	glgC	glucose-1-phosphate adenylyltransferase	43.3511	793	18716.6	371	8756.44
SeseC_01060	+	880665	881798	glgC	glycogen biosynthesis protein GlgD	42.1517	720	16903.7	301	7066.69
SeseC_01061	+	881804	883225	glgA	glycogen synthase	44.8664	833	15595.8	300	5616.74
SeseC_01062	+	883238	885640	glgP	glycogen phosphorylase	42.4886	2996	33193.3	851	9428.41
SeseC_01063	+	885982	886179	-	F0F1 ATP synthase subunit C	40.9091	4982	669887	682	91702.7
SeseC_01064	+	886213	886929	atpB	F0F1 ATP synthase subunit A	38.7727	26079	968355	2924	108573
SeseC_01065	+	886947	887441	atpF	ATP synthase B chain	45.2525	15909	855659	1881	101169
SeseC_01066	+	887441	887977	atpH	ATP synthase delta chain	39.2924	10145	502968	1109	54981.9
SeseC_01067	+	887993	889498	atpA	F0F1 ATP synthase subunit alpha	45.3519	30473	538708	3765	66558.4
SeseC_01068	+	889516	890391	atpG	F0F1 ATP synthase subunit gamma	42.9224	13678	415701	1287	39114.5
SeseC_01069	+	890559	891965	atpD	F0F1 ATP synthase subunit beta	46.624	24331	460393	2050	38790.3
SeseC_01070	+	891978	892394	atpC	F0F1 ATP synthase subunit epsilon	46.5228	6976	445383	740	47245.3
SeseC_01071	+	892552	892764	-	membrane protein	37.0892	322	40247.5	223	27873.3
SeseC_01072	+	892816	894099	murA	UDP-N-acetylglucosamine 1-carboxyvinyltransferase	48.4424	5630	116736	2841	58907.3
SeseC_01073	+	894103	894291	-	competence associated protein	43.9153	514	72404.3	208	29299.8
SeseC_01074	+	894323	895201	-	competence associated endonuclease	45.62	695	21050.3	135	4088.91
SeseC_01075	+	895215	895373	-	conserved hypothetical protein	44.0252	119	19925.7	24	4018.62
SeseC_01078	-	896097	895951	-	hypothetical protein	43.5374	0	0	0	0
SeseC_01079	+	896113	897156	pheS	phenylalanyl-tRNA synthetase alpha chain	45.5939	1590	40547.1	337	8593.94
SeseC_01080	+	897167	897352	-	hypothetical protein	41.3978	179	25621.4	31	4437.23
SeseC_01081	+	897346	899751	pheT	phenylalanyl-tRNA synthetase beta chain	46.384	5082	56234.4	974	10777.7
SeseC_01083	+	899986	901062	-	permease	44.0111	38310	947020	15357	379624
SeseC_01084	+	901072	901776	-	ABC transporter ATP-binding protein	44.2553	11631	439229	4788	180812
SeseC_01085	+	902116	903255	-	Szp protein	45.9649	48684.3	1.13697e+06	20718.6	483858
SeseC_01087	-	904010	903417	-	TetR family transcriptional regulator	31.6498	39	1748	29	1299.79
SeseC_01088	+	904109	906049	fszA	fimbrial subunit A protein FszA	39.7218	117	1604.81	30	411.489
SeseC_01089	+	906064	907506	-	fimbrial subunit B protein FszB;backbone pilus subunit (T6-antigen-like)	42.6195	89	1642.05	23	424.35
SeseC_01090	+	907587	908396	srtA	sortase SrtC1	47.5309	7	230.078	2	65.7367
SeseC_01091	+	908789	909889	ideZ	Mac-1-like IgG-degrading endopeptidase IdeZ	35.7856	18	435.259	7	169.267
SeseC_01092	+	910029	911093	-	cell surface-anchored protein	45.1643	14	349.978	5	124.992
SeseC_01093	-	911820	911272	-	conserved hypothetical protein	36.4299	612	29678.5	229	11105.2
SeseC_01094	-	912100	911813	-	conserved hypothetical protein	38.8889	254	23480.3	106	9798.88
SeseC_01095	-	912483	912100	-	conserved hypothetical protein	34.6354	338	23434.1	198	13727.7
SeseC_01096	-	913085	912807	-	ISSpo8 transposase	37.9928	394	37597.1	186	17748.9
SeseC_01097	+	913661	917377	glgX	cell surface-anchored pullulanase	45.8972	4078	29209.1	2333	16710.3
SeseC_01099	+	917666	918205	rpoE	RNA polymerase sigma-E factor RpoE	33.5185	7	345.118	0	0
SeseC_01100	+	918195	918830	-	membrane protein	45.1258	4	167.443	1	41.8606
SeseC_01101	+	918889	919653	-	conserved hypothetical protein	41.9608	4	139.207	5	174.009
SeseC_01102	+	919667	920344	-	conserved hypothetical protein	42.4779	15	589.012	7	274.872
SeseC_01104	+	920350	921783	-	conserved hypothetical protein	43.0265	38	705.5	10	185.658
SeseC_01105	+	921790	923931	-	conserved hypothetical protein	45.5649	21	261.013	10	124.292
SeseC_01106	+	923933	924055	-	hypothetical protein	35.7724	11	2380.95	0	0
SeseC_01107	+	924079	925473	pgaC	glycosyl transferase, group 2 family protein	43.0108	165	3149	36	687.054
SeseC_01108	+	925591	928908	addB	ATP-dependent nuclease subunit B AddB	45.4792	7981	64038.9	2415	19377.8
SeseC_01109	+	928895	932536	-	ATP-dependent exonuclease subunit A	45.14	9820	71785.1	2066	15102.7
SeseC_01110	+	932799	933923	-	transaminase	43.6444	306	7241.55	110	2603.17
SeseC_01112	+	933983	934795	-	amino acid ABC transporter, amino acid-binding/permease protein	43.4194	876	28686.4	1421	46533.6
SeseC_01113	+	934932	935138	rpsU	30S ribosomal protein S21	37.6812	11098	1.42737e+06	3254	418514
SeseC_01115	-	935741	935367	mscL	large-conductance mechanosensitive channel MscL	41.0667	2674	189842	1281	90945.4
SeseC_01116	+	935988	937802	dnaG	DNA primase	42.9752	3800	55740.4	1012	14844.5
SeseC_01117	+	937811	938920	rpoD	RNA polymerase sigma factor RpoD	45.5856	5766	138298	1038	24896.4
SeseC_01119	+	939203	939556	-	conserved hypothetical protein	43.7853	2295	172601	452	33993.7
SeseC_01120	+	939698	940546	rfbD	dTDP-4-dehydrorhamnose reductase	43.8163	3566	111824	749	23487.5
SeseC_01121	+	940671	941825	rgpA	alpha-D-GlcNAc alpha-1,2-L-rhamnosyltransferase	41.039	2144	49420.3	442	10188.3
SeseC_01122	+	941815	942750	rgpB	alpha-L-Rha alpha-1,3-L-rhamnosyltransferase	42.6282	3020	85900.2	546	15530.3
SeseC_01123	+	942750	943553	-	polysaccharide export ABC transporter permease protein	39.9254	1662	55034.9	309	10232.1
SeseC_01126	+	944781	945788	-	glycosyltransferase	42.3611	1950	51503.5	267	7052.02
SeseC_01127	+	945785	947530	rgpF	alpha-L-Rha alpha-1,2-L-rhamnosyltransferase	40.5498	5272	80388.5	561	8554.24
SeseC_01128	+	947560	948249	-	glycosyl transferase	38.1159	1822	70301.1	250	9646.14
SeseC_01129	+	948254	948610	-	membrane protein	33.0532	722	53843.3	109	8128.7
SeseC_01130	+	948678	949835	-	heteropolysaccharide repeat unit export protein	39.0328	2185	50234.9	244	5609.76
SeseC_01131	+	949839	951323	-	membrane protein	39.9327	2675	47957.9	337	6041.8
SeseC_01132	+	951337	952500	-	glycosyl transferase	43.0412	3419	78200.4	411	9400.52
SeseC_01133	+	952585	954954	-	phosphoglycerol transferase	38.2278	4053	45529.3	435	4886.57
SeseC_01134	+	955022	956041	galE	UDP-glucose 4-epimerase	42.0588	6605	172399	1731	45181.4
SeseC_01136	+	956053	956214	-	conserved hypothetical protein	36.4198	47	7724.06	8	1314.73
SeseC_01137	+	956211	957434	pepT	peptidase T	42.1569	11141	242329	4006	87134.9
SeseC_01138	+	957479	957967	-	membrane protein	35.3783	5364	292040	1395	75950.1
SeseC_01139	-	958151	957954	fer	ferredoxin	41.4141	62	8336.61	89	11967.1
SeseC_01140	+	958200	958709	-	conserved hypothetical protein	41.3725	6970	363853	1546	80705.3
SeseC_01141	+	958724	959404	cmk	cytidylate kinase	41.9971	4408	172329	764	29868.2
SeseC_01142	+	959565	960095	infC	translation initiation factor IF-3	39.3597	11989	601106	1761	88293.3
SeseC_01143	+	960135	960332	rpmI	50S ribosomal protein L35	43.9394	1127	151538	205	27564.6
SeseC_01144	+	960393	960752	rplT	50S ribosomal protein L20	41.3889	6520	482179	1357	100355
SeseC_01146	+	961430	962074	-	cell wall surface anchor family protein	43.2558	363	14983.4	70	2889.36
SeseC_01147	-	964372	962186	-	sulfatase	40.0091	5055	61536.8	1381	16811.5
SeseC_01148	+	964520	965683	rlmI	SAM-dependent methyltransferase	39.5189	4805	109901	1861	42565.4
SeseC_01149	+	965680	966360	aroD	3-dehydroquinate dehydratase	41.2628	2592	101333	872	34090.4
SeseC_01150	+	966473	967639	aroC	chorismate synthase	46.3582	959	21878.2	298	6798.42
SeseC_01152	+	967700	968041	-	conserved hypothetical protein	43.8596	2730	212520	1359	105793
SeseC_01153	+	968235	969587	gsr	glutathione reductase	45.8241	15951	313872	8824	173632
SeseC_01154	-	970097	969657	-	conserved hypothetical protein	41.0431	657	39663.4	357	21552.2
SeseC_01155	+	970337	971479	iscS	cysteine desulfhydrase	43.2196	1959	45630.1	456	10621.4
SeseC_01156	+	971499	972695	thiI	thiamine biosynthesis protein	45.2799	3547	78891.4	761	16926
SeseC_01157	-	973004	972819	-	lipoprotein	43.5484	81	11594	68	9733.27
SeseC_01159	-	974445	973396	-	IgG-degrading enzyme/Mac-1 IdeZ	39.9048	1454	36867	349	8849.1
SeseC_01160	-	975292	974969	-	conserved hypothetical protein	40.1235	567	46590.9	192	15776.8
SeseC_01161	-	977347	976298	-	transposase IS1548-like	40.8571	471.75	11961.5	192.25	4874.61
SeseC_01162	+	977506	978141	-	conserved hypothetical protein	36.6352	897	37549	444	18586.1
SeseC_01163	-	978982	978188	-	ABC transporter permease protein	35.5975	12445	416764	2579	86366.8
SeseC_01164	-	979690	978992	-	ABC transporter ATP-binding protein	37.9113	27149	1.03405e+06	6902	262882
SeseC_01165	-	980061	979690	-	transcriptional regulator GntR family	42.4731	5910	422968	2517	180137
SeseC_01166	+	980273	983413	dnaE	DNA polymerase III alpha subunit	41.4836	5572	47228.7	2057	17435.3
SeseC_01167	+	983493	984506	pfk	6-phosphofructokinase	47.14	13384	351407	2940	77192
SeseC_01168	+	984568	986070	pyk	pyruvate kinase	42.3154	35337	625941	6514	115386
SeseC_01169	+	986250	986756	-	signal peptidase I	37.6726	9517	499752	5587	293382
SeseC_01170	+	986984	988744	glmS	glucosamine--fructose-6-phosphate aminotransferase	44.293	52473	793304	20318	307174
SeseC_01171	+	989000	989263	phnA	PhnA	43.1818	458	46187.5	88	8874.45
SeseC_01172	+	989382	990011	-	amino acid ABC transporter permease protein	40.1587	976	41245.1	331	13987.8
SeseC_01173	+	990021	990650	-	amino acid transport ATP-binding protein	43.3333	1265	53458	378	15974
SeseC_01174	+	990667	991503	-	amino acid ABC transporter extracellular-binding protein precursor	40.5018	3008	95678.7	984	31299.1
SeseC_01177	-	992768	991599	-	cation efflux family protein	42.1368	2347	53406	886	20160.9
SeseC_01178	-	994310	992940	-	sodium:alanine symporter family protein	45.9519	1344	26099	560	10874.6
SeseC_01179	+	994754	997045	uvrD	ATP-dependent DNA helicase	44.3281	4876	56638.5	1353	15716.1
SeseC_01181	+	997482	997703	-	conserved hypothetical protein	43.2432	16721	2.00527e+06	16005	1.9194e+06
SeseC_01182	+	997751	998332	-	conserved hypothetical protein	40.2062	23046	1.05423e+06	24396	1.11599e+06
SeseC_01183	+	998342	998530	-	conserved hypothetical protein	35.4497	4527	637693	4814	678121
SeseC_01184	+	998543	999082	-	conserved hypothetical protein	39.8148	31388	1.54751e+06	26624	1.31263e+06
SeseC_01185	+	999120	999317	-	CsbD-like protein	40.404	4455	599026	5772	776111
SeseC_01188	+	999327	999815	-	conserved hypothetical protein	39.8773	25166	1.37015e+06	24503	1.33405e+06
SeseC_01189	+	999973	1000614	-	GntR family regulatory protein	39.2523	3087	128016	2604	107986
SeseC_01190	-	1001279	1000731	-	TetR family regulatory protein	38.2514	107	5188.89	45	2182.24
SeseC_01192	+	1001402	1002103	-	ABC transporter ATP-binding protein	45.0142	173	6561.03	1364	51729.7
SeseC_01193	+	1002115	1004754	-	ABC transporter permease protein	42.9924	1043	10518.2	4935	49767.5
SeseC_01194	+	1004830	1005426	-	conserved hypothetical protein	42.7136	334	14894.8	753	33580.2
SeseC_01195	+	1005463	1006398	-	integral membrane protein	42.5214	987	28074	1795	51056.5
SeseC_01196	+	1006495	1007832	-	conserved hypothetical protein	41.4798	2425	48252.4	620	12336.7
SeseC_01197	+	1007941	1008822	truB	tRNA pseudouridine synthase B	44.3311	2648	79930.4	515	15545.4
SeseC_01198	+	1008836	1009768	ribF	riboflavin biosynthesis protein	41.3719	4529	129236	784	22371.6
SeseC_01199	+	1009811	1010215	arsC	regulatory protein Spx	40.7407	3732	245329	1729	113659
SeseC_01200	+	1010217	1010495	-	conserved hypothetical protein	40.8602	977	93229.5	304	29009
SeseC_01201	+	1010485	1011261	suhB	myo-inositol-1(or 4)-monophosphatase	42.0849	1595	54651.6	502	17200.7
SeseC_01202	+	1011269	1012585	-	tRNA and rRNA cytosine-C5-methylases	44.3432	1775	35881.9	574	11603.5
SeseC_01204	+	1012723	1013589	pstS	probable ABC transporter binding protein precursor	42.7912	1623	49838.2	365	11208.2
SeseC_01205	+	1013600	1014535	pstC	phosphate ABC transporter permease protein	40.5983	2438	69345.9	399	11349.1
SeseC_01206	+	1014525	1015412	pstA	phosphate transport system permease protein PstA	41.3288	1989	59632.7	424	12712.1
SeseC_01207	+	1015429	1016232	pstB	phosphate transport ATP-binding protein PstB2	41.4179	3327	110169	593	19636.4
SeseC_01208	+	1016243	1017004	pstB	phosphate transport ATP-binding protein PstB	43.0446	2991	104502	595	20788.6
SeseC_01209	+	1017075	1017728	phoU	phosphate transport system protein	39.1437	5430	221047	1126	45837.8
SeseC_01210	+	1017962	1020499	pepN	lysyl-aminopeptidase	42.435	26424	277185	6200	65037.4
SeseC_01211	+	1020917	1021591	ciaR	TCS transcriptional regulatory protein ciaR	36.8889	1492	58847.5	379	14948.5
SeseC_01212	+	1021584	1022894	ciaH	TCS sensor kinase protein ciaH	38.2914	2390	48535.3	442	8975.99
SeseC_01213	+	1022970	1023128	-	hypothetical protein	29.5597	0	0	0	0
SeseC_01214	+	1023278	1023712	-	membrane protein	31.4943	6	367.219	1	61.2031
SeseC_01215	+	1023794	1023970	-	conserved hypothetical protein	36.7232	0	0	1	150.414
SeseC_01216	+	1023986	1024393	-	conserved hypothetical protein	33.3333	7	456.773	3.60176	235.027
SeseC_01217	+	1024403	1024693	-	conserved hypothetical protein	33.677	4.19905	384.168	2	182.978
SeseC_01218	+	1024671	1025000	-	conserved hypothetical protein	32.1212	14	1129.48	5.23124	422.04
SeseC_01219	+	1025002	1025253	-	conserved hypothetical protein	35.7143	11	1162.13	4	422.593
SeseC_01220	+	1025269	1025688	-	conserved hypothetical protein	32.381	67.9325	4306.17	13.5299	857.649
SeseC_01221	+	1025858	1026184	-	conserved hypothetical protein	30.581	9.42857	767.646	11	895.587
SeseC_01222	+	1026186	1027409	-	conserved hypothetical protein	47.0588	67.5298	1468.85	56.6188	1231.52
SeseC_01223	+	1027406	1027798	-	conserved hypothetical protein	49.6183	67	4538.84	7	474.207
SeseC_01224	+	1027832	1028101	-	conserved hypothetical protein	50	9.5	936.748	5.5	542.328
SeseC_01226	-	1028554	1028312	rpsT	30S ribosomal protein S20	39.0947	7341	804288	2354	257907
SeseC_01227	-	1029534	1028614	coaA	pantothenate kinase	37.785	482	13933.2	126	3642.28
SeseC_01228	+	1029768	1030397	rsmC	16S rRNA m(2)G 1207 methyltransferase	39.8413	687	29032.1	459	19397
SeseC_01229	+	1030496	1031773	pdp	thymidine phosphorylase	44.1315	2023	42143.2	908	18915.5
SeseC_01230	+	1031787	1032449	deoC	deoxyribose-phosphate aldolase	44.3439	2501	100430	811	32566.4
SeseC_01231	+	1032436	1032825	cdd	cytidine deaminase	44.359	2119	144654	558	38091.9
SeseC_01232	+	1032916	1033968	bmpA	ABC transporter substrate-binding lipoprotein	40.8357	6646	168033	1483	37495.2
SeseC_01233	+	1034077	1035627	-	ABC transporter ATP-binding protein	41.715	4106	70480.7	680	11672.4
SeseC_01235	+	1035620	1036684	-	ABC transporter permease protein	40.7512	2663	66570.9	442	11049.3
SeseC_01236	+	1036686	1037642	-	ABC transporter permease protein	40.2299	2509	69799.4	330	9180.47
SeseC_01237	-	1039897	1038149	manB	phosphomannomutase PgmA	43.2247	18260	277955	8321	126663
SeseC_01238	-	1040627	1040043	-	membrane protein	39.3162	435	19796.9	196	8919.96
SeseC_01239	-	1041216	1040671	coaC	phosphopantothenoylcysteine decarboxylase	44.3223	624	30426.7	275	13409.2
SeseC_01240	-	1041901	1041209	coaB	pantothenate metabolism flavoprotein	40.9812	685	26316	261	10027
SeseC_01241	+	1042099	1043769	fhs	formate--tetrahydrofolate ligase 1	44.2849	6863	109345	4280	68191.5
SeseC_01242	+	1044067	1047441	vpr	C5a peptidase precursor ScpZ	43.4667	10939	86291.2	2013	15879.4
SeseC_01243	+	1047566	1049233	cls	cardiolipin synthetase Cls	40.7074	2031	32417.3	772	12322.1
SeseC_01244	+	1049635	1050723	asd	aspartate-semialdehyde dehydrogenase	44.9954	1682	41120.7	659	16110.9
SeseC_01245	+	1050823	1051161	-	anaerobic ribonucleoside triphosphate reductase NrdD	41.2979	1713	134530	1033	81126.6
SeseC_01246	-	1052480	1051197	-	GntR family regulatory protein	40.9657	102	2114.94	22	456.163
SeseC_01247	+	1052560	1053429	pdxK	pyridoxamine kinase	43.6782	1377	42138.4	1591	48687.1
SeseC_01248	+	1053422	1053967	-	membrane protein	43.2234	861	41983	1192	58122.8
SeseC_01249	-	1054560	1054444	-	conserved hypothetical protein	29.0598	0	0	3	682.65
SeseC_01250	+	1054639	1056189	-	ABC transporter ATP-binding protein	42.8111	534	9166.26	100	1716.53
SeseC_01252	+	1056491	1056604	-	hypothetical protein	30.7018	9	2101.84	0	0
SeseC_01253	+	1056610	1056885	-	conserved hypothetical protein	39.8551	14	1350.46	14	1350.46
SeseC_01255	-	1058123	1057218	-	conserved hypothetical protein	39.404	4792	140816	4088	120128
SeseC_01256	-	1058883	1058233	hly	hemolysin III HylIII	38.8633	12627	516395	12935	528991
SeseC_01257	-	1059322	1058867	-	conserved hypothetical protein	38.1579	11103	648244	12095	706161
SeseC_01258	+	1059582	1060337	-	methyltransferase	43.3862	1429	50323.8	681	23982.2
SeseC_01259	+	1060365	1060703	-	conserved hypothetical protein	39.823	1066	83718.3	394	30942.8
SeseC_01260	+	1060705	1061010	-	conserved hypothetical protein	41.1765	388	33757.7	171	14877.8
SeseC_01261	+	1061773	1062510	-	accessory gene regulator protein A	38.7534	768	27705.6	338	12193.4
SeseC_01262	+	1063150	1064004	-	ABC transporter	35.2047	1076	33505	357	11116.4
SeseC_01263	+	1064010	1065173	-	membrane protein	36.9416	898	20539.3	329	7524.99
SeseC_01264	+	1065435	1065665	-	bacteriocin	46.3203	20	2305.05	21	2420.31
SeseC_01272	+	1070164	1071018	rbgA	GTPase protein	40.9357	3674	114403	1158	36058.3
SeseC_01273	+	1070996	1071781	rnhB	ribonuclease HII	43.6387	3135	106189	860	29129.9
SeseC_01275	+	1071873	1071986	-	hypothetical protein	39.4737	307	71696.2	80	18683.1
SeseC_01277	+	1072037	1072882	smf	nucleotide-binding protein Smf	40.8983	50	1573.48	6	188.818
SeseC_01278	+	1072974	1075115	topA	DNA topoisomerase I	41.5966	4888	60754	974	12106
SeseC_01279	+	1075203	1075877	satD	secretion and acid tolerance protein SatD	41.037	677	26702.2	447	17630.6
SeseC_01280	+	1075898	1076611	-	membrane protein	40.8964	265	9881.22	70	2610.13
SeseC_01282	+	1076986	1078320	gid	protein Gid homolog	44.8689	3088	61582.7	1052	20979.6
SeseC_01284	-	1079413	1078364	citC	Citrate [pro-3S]-lyase] ligase	41.9048	667	16912.2	187	4741.49
SeseC_01286	+	1079695	1080741	-	ammonia monooxygenase	42.7889	395	10044.2	159	4043.09
SeseC_01287	-	1081711	1080827	citG	2-(5''-triphosphoribosyl)-3'-dephosphocoenzyme-A synthase	46.7797	95	2857.87	68	2045.64
SeseC_01288	-	1082399	1081704	-	transcriptional regulator GntR family	36.7816	117	4475.48	52	1989.1
SeseC_01289	-	1083953	1082550	-	Mg2+/citrate complex transporter	42.0228	198	3754.58	143	2711.64
SeseC_01290	+	1084335	1084679	-	conserved hypothetical protein	42.8986	154	11884.1	60	4630.15
SeseC_01291	+	1084697	1085092	mmdC	decarboxylase gamma chain	45.7071	197	13244.4	76	5109.53
SeseC_01292	+	1085142	1086263	oadB	oxaloacetate decarboxylase beta chain OadB	40.5526	493	11698.1	107	2538.95
SeseC_01294	+	1086278	1086412	-	membrane protein	36.2963	98	19326.6	29	5719.09
SeseC_01295	+	1086445	1086753	citD	citrate lyase acyl carrier protein	43.0421	226	19472.1	78	6720.46
SeseC_01296	+	1086765	1087628	citE	citrate lyase subunit beta	44.7917	489	15068.1	147	4529.67
SeseC_01297	+	1087630	1089162	citF	citrate lyase alpha chain CitF	42.6614	959	16654.8	258	4480.64
SeseC_01299	+	1089155	1089715	citX	2'-(5''-triphosphoribosyl)-3'-dephospho-CoA:apo-citrate lyase	43.672	327	15518.4	112	5315.18
SeseC_01300	+	1089746	1091137	pycB	carboxylase subunit	43.75	1056	20197	291	5565.66
SeseC_01301	-	1091882	1091403	-	conserved hypothetical protein	37.7083	3740	207440	1368	75876.6
SeseC_01302	+	1092213	1092965	-	ABC transporter ATP-binding protein	39.7078	584	20648.1	239	8450.18
SeseC_01303	+	1092968	1094923	-	transporter permease protein	36.3497	2247	30584.2	639	8697.51
SeseC_01304	+	1094967	1095632	bceR	TCS response regulator BceR	37.5375	391	15630.2	248	9913.8
SeseC_01305	+	1095629	1096606	-	sensor histidine kinase	36.9121	2191	59643.9	687	18701.7
SeseC_01306	-	1097813	1096743	xerC	tyrosine recombinase XerC	39.2157	348	8650.73	251	6239.46
SeseC_01307	-	1098407	1097970	gtrA	GtrA-like protein	34.2466	91	5531.34	35	2127.44
SeseC_01310	+	1099679	1100377	-	phage repressor-like protein	35.4793	1825	69510.2	855	32565.1
SeseC_01311	-	1101502	1100708	-	conserved hypothetical protein	29.3082	1014	33957.3	220	7367.47
SeseC_01312	-	1102717	1101866	-	hypothetical protein plu3411	30.5164	3324	103869	477	14905.3
SeseC_01313	-	1103192	1102719	-	hypothetical protein	29.9578	826	46394.3	131	7357.93
SeseC_01315	-	1106079	1103371	hsdR	type I site-specific deoxyribonuclease HsdR family protein	34.33	4197	41247	683	6712.35
SeseC_01316	-	1107342	1106428	-	conserved hypothetical protein	28.306	2327	67707.7	323	9398.19
SeseC_01317	-	1108281	1107349	-	conserved domain protein	31.94	2800	79898.6	539	15380.5
SeseC_01320	-	1110218	1110060	-	conserved domain protein	35.2201	251	42028.1	30	5023.28
SeseC_01321	-	1111522	1110425	-	conserved hypothetical protein	36.612	145	3515.84	47	1139.62
SeseC_01322	-	1113470	1111668	-	maturase	34.609	152	2244.45	61	900.735
SeseC_01323	-	1114153	1114007	-	conserved hypothetical protein	36.7347	1	181.111	6	1086.67
SeseC_01324	-	1114701	1114369	-	conserved hypothetical protein	36.036	22	1758.9	7	559.65
SeseC_01325	-	1116434	1115070	-	virulence-associated protein E	39.1209	135	2633.08	43	838.685
SeseC_01326	-	1117383	1116454	-	phage DNA-polymerase or DNA-primase	36.9892	60	1717.64	16	458.036
SeseC_01327	-	1117874	1117491	-	conserved hypothetical protein	34.375	67	4645.22	14	970.643
SeseC_01328	-	1118949	1117867	xerC	integrase/recombinase XerC	35.9187	180	4424.94	56	1376.65
SeseC_01329	-	1119096	1118950	-	predicted protein	32.6531	9	1630	4	724.445
SeseC_01332	-	1120498	1119239	-	transposase	43.4127	2.89643	61.2005	5.99643	126.702
SeseC_01333	+	1120704	1121876	-	conserved hypothetical protein	32.3956	1704	38675.4	477	10826.4
SeseC_01334	+	1121890	1122741	-	phosphoribosylaminoimidazole-succinocarboxamide synthetase	34.9765	855	26717.1	221	6905.82
SeseC_01335	+	1122842	1123720	-	conserved hypothetical protein	28.5552	956	28955.6	159	4815.83
SeseC_01336	-	1125433	1123886	guaA	GMP synthase	42.8941	10118	174015	2540	43684.3
SeseC_01337	+	1125735	1126433	GntR	transcriptional regulator GntR family	40.2003	799	30432.1	680	25899.7
SeseC_01338	+	1126498	1126614	-	hypothetical protein	29.9145	4	910.2	8	1820.4
SeseC_01339	+	1126636	1126977	-	putative DNA-binding protein	33.6257	1105	86019.9	372	28958.7
SeseC_01340	+	1126992	1128563	ffh	signal recognition particle protein	42.3664	7365	124733	1709	28943.6
SeseC_01341	-	1129942	1128716	-	UDP-N-acetylmuramoylpentapeptide-lysine N(6)-alanyltransferase MurM	39.6903	401	8700.87	250	5424.48
SeseC_01342	-	1131138	1130164	-	conserved hypothetical protein	39.8974	12034	328601	4599	125580
SeseC_01343	-	1131866	1131426	htpA	histidine triad protein HtpA	37.1882	140	8451.86	36	2173.34
SeseC_01344	-	1132804	1131863	znuA	laminin-binding surface protein Lmb	40.6582	504	14244.3	157	4437.23
SeseC_01345	-	1133147	1133031	-	conserved hypothetical protein	42.735	97	22072.4	35	7964.25
SeseC_01346	-	1133696	1133229	yaeR	lactoylglutathione lyase	37.6068	785	44656.7	294	16724.9
SeseC_01347	-	1134453	1133740	srtA	sortase SrtA	39.4958	8617	321307	5008	186736
SeseC_01348	-	1136995	1134500	gyrA	DNA gyrase subunit A	43.2692	8201	87475.2	2098	22378.1
SeseC_01349	+	1137187	1138170	ldh	L-lactate dehydrogenase	43.8008	11078	299729	1628	44047.6
SeseC_01350	-	1139752	1138385	NADH	NADH oxidase	40.6433	30931	601964	13256	257982
SeseC_01351	-	1140595	1140002	pvaA	pneumococcal vaccine antigen A-like protein PvaA	42.2559	1007	45134.2	233	10443.2
SeseC_01352	-	1141582	1140605	-	conserved hypothetical protein	37.8323	5555	151220	949	25833.9
SeseC_01353	-	1142844	1141585	glyA	serine hydroxymethyltransferase	45.3175	3198	67572.6	937	19798.5
SeseC_01354	-	1143287	1142856	-	acetyltransferase (GNAT) family protein	40.9722	1363	83999.2	266	16393.1
SeseC_01355	-	1143894	1143301	-	conserved hypothetical protein	41.0774	1421	63689.9	297	13311.7
SeseC_01356	-	1144714	1143866	hemK	methyltransferase	41.8139	2319	72720.3	489	15334.3
SeseC_01357	-	1145793	1144711	prfA	peptide chain release factor 1	44.8753	4734	116376	1800	44249.4
SeseC_01358	-	1146374	1145835	tdk	thymidine kinase Tdk	39.0741	3274	161416	1575	77651.5
SeseC_01359	+	1146462	1146776	-	4-oxalocrotonate tautomerase	42.5397	365	30849.3	327	27637.6
SeseC_01360	+	1146831	1147772	apbE	ApbE family protein	42.7813	1151	32530.2	669	18907.7
SeseC_01362	-	1148645	1148061	xpt	xanthine phosphoribosyltransferase	41.3675	4252	193509	1627	74044.8
SeseC_01363	-	1149814	1148828	guaC	guanosine 5'-monophosphate oxidoreductase	43.5664	11420	308043	3027	81650.4
SeseC_01364	-	1151688	1150171	opucB	glycine betaine/carnitine/choline transport system permease protein OpuCB	41.502	4054	71100.9	1256	22028.3
SeseC_01365	-	1152424	1151696	opucA	glycine betaine/carnitine/choline transport ATP-binding protein OpuCA	42.2497	1406	51347.7	383	13987.3
SeseC_01366	+	1152679	1153365	-	conserved hypothetical protein	38.7191	796	30847.4	417	16160
SeseC_01367	-	1154239	1153469	-	NADP-dependent L-serine/L-allo-threonine dehydrogenase	43.7095	874	30180	239	8252.9
SeseC_01368	-	1155328	1154327	pta	phosphate acetyltransferase	42.515	12505	332261	6328	168136
SeseC_01369	-	1156234	1155332	rluD	RNA pseudouridylate synthase	42.4142	1036	30544.6	217	6397.86
SeseC_01370	-	1157058	1156231	-	inorganic polyphosphate/ATP-NAD kinase	39.9758	3866	124307	1101	35401.4
SeseC_01371	-	1157713	1157042	-	conserved hypothetical protein	39.2857	2151	85218.5	1291	51147
SeseC_01372	+	1157808	1158380	-	adenylate cyclase family	42.2339	359	16680.3	233	10825.9
SeseC_01373	+	1158515	1159489	prsA	ribose-phosphate pyrophosphokinase	41.1282	3337	91120.2	1126	30746.6
SeseC_01374	+	1159492	1160619	iscS	probable cysteine desulfurase IscS	43.5284	2480	58533.6	665	15695.5
SeseC_01375	+	1160609	1160956	-	conserved hypothetical protein	34.7701	900	68853.5	297	22721.7
SeseC_01377	+	1161247	1161891	rex	redox-sensing transcriptional repressor Rex	39.0698	1166	48128.4	531	21917.8
SeseC_01378	+	1161891	1162598	-	glutamine amidotransferase	45.339	1167	43883.4	563	21170.8
SeseC_01379	-	1163277	1162600	radC	DNA repair protein RadC	39.0855	67	2630.92	37	1452.9
SeseC_01380	-	1164570	1163443	-	permease	41.0461	5999	141590	2206	52066.6
SeseC_01381	-	1165500	1164886	-	GDSL-like lipase/acylhydrolase family protein	41.3008	1523	65930.7	908	39307.3
SeseC_01382	-	1165677	1165522	-	hypothetical protein	38.4615	43	7338.49	5	853.313
SeseC_01385	-	1167241	1165709	-	voltage gated chloride channel family protein	42.1396	1747	30339.9	384	6668.86
SeseC_01387	-	1168473	1167400	potD	ABC transporter, periplasmic spermidine putrescine-binding protein PotD	39.9441	4192	103915	680	16856.5
SeseC_01388	-	1169242	1168466	potC	spermidine/putrescine ABC transporter permease protein	38.4813	2072	70995.6	363	12437.9
SeseC_01389	-	1169973	1169239	potB	spermidine/putrescine ABC transporter permease protein	40.6803	2300	83311.2	449	16263.8
SeseC_01390	-	1171171	1170017	potA	spermidine/putrescine import ATP-binding protein PotA	43.0303	4545	104765	762	17564.5
SeseC_01392	-	1172109	1171216	murB	UDP-N-acetylenolpyruvoylglucosamine reductase	43.2886	2421	72097.5	687	20458.9
SeseC_01393	-	1172704	1172198	folK	2-amino-4-hydroxy-6-hydroxymethyldihydropteridine pyrophosphokinase FolK	43.9842	1257	66007	293	15385.9
SeseC_01395	-	1173063	1172701	folB	dihydroneopterin aldolase FolB	38.5675	506	37111.3	80	5867.41
SeseC_01396	-	1173867	1173067	folP	dihydropteroate synthase	45.8177	1210	40217.6	230	7644.66
SeseC_01397	-	1174498	1173875	folE	GTP cyclohydrolase I	45.1923	1157	49364.1	257	10965.1
SeseC_01398	-	1175757	1174498	folC	folypolyglutamate synthase	43.7302	3369	71185.8	797	16840.3
SeseC_01399	-	1176742	1175936	thrB	homoserine kinase	43.9901	2157	71160.6	624	20586.1
SeseC_01400	-	1178081	1176798	-	homoserine dehydrogenase	43.6137	2841	58907.3	803	16650
SeseC_01401	+	1178253	1179218	-	polysaccharide deacetylase	41.3043	3013	83039.5	1116	30757.4
SeseC_01402	+	1179357	1179482	-	hypothetical protein	35.7143	34	7184.08	16	3380.74
SeseC_01403	-	1180313	1179507	-	DNA/RNA non-specific endonuclease	42.627	3896	128531	3890	128333
SeseC_01404	-	1181233	1180814	ndk	nucleoside diphosphate kinase	47.1429	2768	175461	2343	148520
SeseC_01405	+	1181236	1181373	-	conserved hypothetical protein	34.7826	0	0	0	0
SeseC_01407	+	1181604	1183697	clpB	ATP-dependent protease ATP-binding subunit ClpL	44.8424	9318	118470	10376	131922
SeseC_01410	+	1183833	1185092	-	transposase	43.4127	2.325	49.1264	3.125	66.0302
SeseC_01411	-	1188316	1185308	-	surface-anchored protein	42.9711	9200	81400.8	1690	14953
SeseC_01412	-	1188575	1188402	-	hypothetical protein	33.3333	128	19585	38	5814.3
SeseC_01413	-	1189219	1188746	-	transposase	35.443	842	47293	282	15839.2
SeseC_01414	+	1189290	1189412	-	hypothetical protein	43.0894	12	2597.4	3	649.35
SeseC_01415	-	1190031	1189429	engB	GTP-binding protein	40.9619	11297	498780	1469	64858.6
SeseC_01416	-	1191201	1190038	clpX	ATP-dependent Clp protease ATP-binding subunit ClpX	42.6976	10712	245008	2012	46019.1
SeseC_01417	-	1191473	1191303	-	conserved hypothetical protein	35.0877	1398	217658	260	40480
SeseC_01418	-	1191993	1191493	folA	dihydrofolate reductase	45.1098	3489	185407	1162	61749.2
SeseC_01420	-	1192910	1192071	thyA	thymidylate synthase	42.2619	2972	94196	486	15403.5
SeseC_01421	+	1193095	1194273	pksG	3-hydroxy-3-methylglutaryl coenzyme A synthase	42.8329	1820	41098	439	9913.19
SeseC_01422	+	1194257	1195543	-	3-hydroxy-3-methylglutaryl-coenzyme A reductase	46.6977	2410	49854.2	691	14294.3
SeseC_01423	-	1196832	1195828	idi	isopentenyl-diphosphate delta-isomerase	44.6766	2131	56452.1	397	10516.9
SeseC_01425	-	1197821	1196823	-	phosphomevalonate kinase	45.9459	1944	51807.6	506	13484.9
SeseC_01426	-	1198758	1197814	mvaD	mevalonate diphosphate decarboxylase	45.9259	1169	32934.1	232	6536.11
SeseC_01427	-	1199618	1198740	mvk	mevalonate kinase	43.7998	2007	60788.5	604	18294.1
SeseC_01428	-	1201900	1200149	-	ABC transporter ATP-binding membrane protein	41.0388	1975	30012.1	426	6473.49
SeseC_01429	-	1203635	1201902	-	ABC transporter ATP-binding membrane protein	42.3299	1829	28082	566	8690.21
SeseC_01430	+	1204072	1206078	-	surface-anchored 5'-nucleotidase	44.1953	3927	52092.6	1422	18863.2
SeseC_01431	-	1206712	1206269	def	peptide deformylase	43.6937	2256	135275	1669	100077
SeseC_01432	-	1208159	1206810	gdhA	glutamate dehydrogenase	46	3717	73303	2792	55061.1
SeseC_01433	-	1210072	1208300	-	ABC transporter, ATP-binding/permease protein	42.3576	6673	100202	1798	26998.8
SeseC_01434	-	1211760	1210072	-	ABC transporter, ATP-binding/permease protein	43.1616	3137	49447.9	1068	16834.7
SeseC_01435	-	1213790	1211922	-	COG0488: ATPase components of ABC transporters with duplicated ATPase domains	43.0712	4228	60226.6	755	10754.8
SeseC_01436	-	1214985	1213783	cca	CCA-adding enzyme	44.0565	2072	45855	435	9626.9
SeseC_01437	-	1215942	1215094	degV	DegV family protein	42.285	6991	219227	1919	60176.9
SeseC_01438	-	1216355	1215942	-	transposase	36.4734	2991	192344	847	54468.6
SeseC_01439	-	1217249	1216539	-	mannosyl-glycoprotein endo-beta-N-acetylglucosaminidase family protein	41.2096	3087	115593	1917	71782
SeseC_01442	+	1217691	1218950	-	transposase	43.6508	1256.1	26541	1740.33	36772.6
SeseC_01444	-	1220477	1219119	-	di- and tricarboxylate transporters	31.0522	1956	38318.8	572	11205.7
SeseC_01445	-	1220841	1220707	-	conserved hypothetical protein	41.4815	0	0	0	0
SeseC_01446	-	1221114	1220884	-	conserved hypothetical protein	34.1991	0	0	1.0903	125.659
SeseC_01447	-	1221650	1221318	-	membrane protein	30.6306	210	16789.5	75	5996.25
SeseC_01448	-	1221852	1221655	-	transcriptional regulator	30.303	105	14118.4	61	8202.15
SeseC_01451	-	1223011	1222412	-	mannosyl-glycoprotein endo-beta-N-acetylglucosaminidase family protein	44.1667	827	36695.9	355	15752.2
SeseC_01452	-	1225546	1223600	fruA	fructose-specific phosphotransferase system (PTS), IIABC component	45.7114	22615	309238	6107	83507.4
SeseC_01453	-	1226454	1225543	fruK	1-phosphofructokinase	43.4211	10725	313087	3075	89766.3
SeseC_01454	-	1227164	1226451	fruR	glycerol-3-phosphate regulon repressor GlpR	39.6359	9656	360049	2852	106344
SeseC_01455	-	1228523	1227600	apbA	2-dehydropantoate 2-reductase	42.2078	16684	480719	1834	52843.3
SeseC_01456	-	1229593	1228535	-	regulatory protein	41.3598	12701	319304	1506	37861
SeseC_01457	-	1230718	1229726	trxB	pyridine nucleotide-disulphide oxidoreductase family protein	43.9074	1019	27320.4	195	5228.15
SeseC_01458	-	1231449	1230718	trmD	tRNA (Guanine-N(1)-)-methyltransferase	43.4426	1138	41389.9	467	16985.1
SeseC_01459	-	1231957	1231439	rimM	16S rRNA-processing protein RimM	42.3892	1718	88129	542	27803.2
SeseC_01460	-	1233159	1232356	-	transposase IS861	40.4229	56.6667	1876.44	18.6667	618.121
SeseC_01461	-	1233698	1233183	-	transposase	38.3721	58	2992.55	36.6667	1891.84
SeseC_01462	-	1234496	1234122	-	InlA-like domain containing cell surfaced-anchored protein	40.5333	13	922.943	11	780.952
SeseC_01465	+	1234586	1235845	-	transposase	43.4127	2.89643	61.2005	4.69643	99.2339
SeseC_01466	-	1236288	1236049	-	conserved hypothetical protein	36.25	5506	610784	785	87080.6
SeseC_01467	-	1236543	1236298	rpsP	30S ribosomal protein S16	41.0569	3749	405736	574	62121.2
SeseC_01468	+	1236594	1236740	-	hypothetical protein	34.0136	4	724.445	0	0
SeseC_01469	-	1236947	1236819	-	hypothetical protein	39.5349	194	40038.2	20	4127.65
SeseC_01470	-	1237553	1237017	-	membrane protein	37.6164	6393	316952	719	35646.5
SeseC_01472	-	1238850	1237627	-	ABC transporter permease protein	42.2386	10692	232563	1528	33235.7
SeseC_01473	-	1239572	1238862	-	ABC transporter ATP-binding protein	41.4909	7830	293194	1093	40927.3
SeseC_01474	-	1240834	1239572	hlyD	exported protein	42.7553	21364	450342	4339	91463.8
SeseC_01475	-	1244348	1241145	carB	carbamoyl phosphate synthase large subunit	45.0687	2169	18023.1	448	3722.62
SeseC_01477	-	1245844	1244735	carA	carbamoyl-phosphate synthase small chain	43.7838	864	20723	201	4820.99
SeseC_01479	-	1246784	1245849	pyrB	aspartate carbamoyltransferase	40.1709	1002	28500.6	260	7395.38
SeseC_01480	-	1248101	1246842	pyrP	uracil permease PyrP	42.4603	893	18868.8	202	4268.19
SeseC_01481	-	1248638	1248117	pyrR	bifunctional pyrimidine regulatory protein PyrR uracil phosphoribosyltransferase	44.636	343	17493.9	75	3825.2
SeseC_01482	+	1248997	1249614	-	membrane-associated alkaline phosphatase	38.1877	6989	301085	3356	144576
SeseC_01483	-	1250585	1249695	rluD	RNA pseudouridylate synthase	44.5567	1785	53336.4	1273	38037.6
SeseC_01484	-	1250994	1250575	lspA	lipoprotein signal peptidase	38.8095	930	58951.7	368	23327.1
SeseC_01485	-	1251188	1251054	-	conserved hypothetical protein	40	429	84603.1	207	40822.5
SeseC_01486	-	1252191	1251283	-	LysR family regulatory protein	39.1639	1535	44958	794	23255.2
SeseC_01487	-	1252855	1252586	rpmA	50S ribosomal protein L27	45.9259	27164	2.67851e+06	5221	514817
SeseC_01488	-	1253233	1252901	-	conserved hypothetical protein	42.042	10057	804057	2074	165816
SeseC_01489	-	1253560	1253246	rplU	50S ribosomal protein L21	40.9524	8616	728212	1609	135990
SeseC_01490	-	1254983	1253790	capA	capsule biosynthesis protein CapA-like	41.3735	4012	89458.1	1372	30592.3
SeseC_01491	+	1255301	1255864	-	lipoprotein	43.0851	507	23932.7	493	23271.8
SeseC_01492	-	1257388	1256159	-	Major Facilitator Superfamily protein	36.5041	115	2489.18	63	1363.64
SeseC_01493	-	1257645	1257460	-	conserved hypothetical protein	36.0215	18	2576.45	10	1431.36
SeseC_01494	-	1258740	1257964	-	positive transcriptional regulator MutR family	33.7194	446	15281.9	144	4934.06
SeseC_01496	+	1258925	1259590	-	transposase	37.2372	176.236	7045.04	54.2653	2169.26
SeseC_01497	+	1259587	1260453	-	isertion sequence IS861 transposase	39.331	1377.33	42294.4	295.333	9068.93
SeseC_01499	-	1262204	1261002	rpsA	30S ribosomal protein S1	42.9759	27698	612979	3936	87106.9
SeseC_01500	-	1262816	1262583	-	conserved hypothetical protein	34.6154	984	111955	213	24234.1
SeseC_01501	-	1263903	1262881	ilvE	branched-chain amino acid aminotransferase	45.4545	4612	120026	732	19050.1
SeseC_01502	-	1266463	1264004	parC	topoisomerase IV subunit A	43.7398	10811	117002	1486	16082.2
SeseC_01503	-	1267753	1266938	-	conserved hypothetical protein	43.3824	2805	91517.8	492	16052.3
SeseC_01504	-	1269804	1267855	parE	topoisomerase IV subunit B	45.9487	4966	67800.8	970	13243.4
SeseC_01505	+	1269928	1270584	plsY	putative glycerol-3-phosphate acyltransferase PlsY	43.9878	1186	48059.8	307	12440.4
SeseC_01506	-	1271912	1270638	pyrC	dihydroorotase	43.9216	1775	37063.9	421	8790.93
SeseC_01508	-	1272798	1272145	ung	uracil-DNA glycosylase	47.2477	1697	69082.3	317	12904.6
SeseC_01509	-	1273184	1272810	-	acetyltransferase	44.2667	257	18245.9	85	6034.63
SeseC_01510	-	1274001	1273348	-	transport system membrane protein	42.5076	2367	96357	357	14532.9
SeseC_01511	-	1274913	1274029	-	putative ABC transporter cystine-binding lipoprotein precursor	41.4689	4504	135493	558	16786.3
SeseC_01512	-	1276469	1275015	amiE	amidase	46.8041	2052	37547.2	979	17913.6
SeseC_01513	-	1277420	1276701	-	acetyltransferase (GNAT) family protein	42.6389	804	29729.4	236	8726.55
SeseC_01514	-	1278131	1277496	pyrE	orotate phosphoribosyltransferase	43.7107	395	16534.9	92	3851.18
SeseC_01515	-	1278883	1278191	pyrF	orotidine 5'-phosphate decarboxylase	47.4747	196	7529.84	105	4033.84
SeseC_01516	-	1279761	1279312	-	conserved hypothetical protein	40.4444	3586	212159	1483	87738.8
SeseC_01517	+	1280153	1281010	-	LysR family regulatory protein	39.7436	529	16414.6	287	8905.48
SeseC_01518	-	1281959	1281141	-	histidine protein kinase	40.0488	13929	452792	3627	117903
SeseC_01519	-	1282826	1282017	punA	purine nucleoside phosphorylase	45.8025	7231	237671	2194	72113.1
SeseC_01522	-	1284251	1283040	deoB	phosphopentomutase	44.967	8153	179093	2554	56102.4
SeseC_01523	-	1285012	1284329	rpiA	ribose 5-phosphate isomerase A	44.883	2566	99876.5	1355	52740.7
SeseC_01524	-	1285242	1285087	-	conserved hypothetical protein	41.0256	5	853.313	1	170.663
SeseC_01525	-	1285759	1285445	-	conserved hypothetical protein	36.8254	106	8958.97	37	3127.19
SeseC_01527	-	1286431	1285766	-	membrane protein	37.5375	82.8251	3310.94	24.6468	985.257
SeseC_01528	-	1287133	1286453	-	membrane protein	33.627	87.1749	3408.06	22.3532	873.887
SeseC_01529	-	1288731	1287133	-	conserved hypothetical protein	43.8399	94	1565.1	26	432.9
SeseC_01530	-	1289065	1288733	-	conserved hypothetical protein	45.6456	24	1918.8	7	559.65
SeseC_01531	-	1289384	1289070	-	conserved hypothetical protein	46.6667	21	1774.89	4	338.074
SeseC_01532	-	1289810	1289514	-	conserved hypothetical protein	34.3434	19	1703.18	7	627.487
SeseC_01533	-	1290653	1290087	-	hypothetical protein	30.1587	31	1455.6	11	516.503
SeseC_01534	-	1290844	1290650	-	hypothetical protein	40	5	682.65	9	1228.77
SeseC_01535	+	1291336	1292712	mnmE	tRNA modification GTPase TrmE	43.573	6841	132266	1843	35633.2
SeseC_01537	-	1294386	1292977	dapE	Xaa-His dipeptidase	44.8227	8850	167104	2334	44070.2
SeseC_01539	-	1295069	1294467	-	nitroreductase family protein	42.4544	2732	120622	900	39736.4
SeseC_01540	-	1296981	1295197	uvrC	UvrABC system protein C	43.3613	2297	34259.9	648	9664.95
SeseC_01541	+	1296961	1297077	-	hypothetical protein	37.6068	0	0	1	227.55
SeseC_01542	-	1298258	1297221	afuA	extracellular solute-binding protein	43.2563	430	11028.9	160	4103.79
SeseC_01543	-	1299040	1298255	-	response regulator protein	42.8753	256	8671.22	70	2371.04
SeseC_01544	-	1300678	1299044	-	sensor histidine kinase	40.3058	465	7571.78	187	3045
SeseC_01545	-	1301676	1300849	-	sugar phosphotransferase system (PTS), mannose/fructose family, IID component	41.1836	66	2122.15	25	803.845
SeseC_01547	-	1302482	1301673	agaC	mannose permease IIC component ManY	43.5802	139	4568.7	37	1216.13
SeseC_01548	-	1302991	1302500	-	sugar phosphotransferase system (PTS), mannose/fructose family, IIB component	43.2927	52	2813.85	24	1298.7
SeseC_01549	-	1303524	1303006	-	PTS system mannose/fructose family IIA component	37.7649	81	4155.09	57	2923.95
SeseC_01550	-	1304812	1303775	-	conserved hypothetical protein	44.027	1422	36472.5	217	5565.77
SeseC_01551	-	1305573	1305079	msrB	methionine sulfoxide reductase B	45.0505	802	43135.2	520	27968
SeseC_01552	-	1305686	1305549	-	conserved hypothetical protein	42.7536	5	964.614	3	578.769
SeseC_01554	-	1307873	1306041	lepA	GTP-binding protein LepA	45.281	6503	94452.6	1886	27393.2
SeseC_01555	+	1308220	1308345	-	hypothetical protein	37.3016	0	0	3	633.89
SeseC_01556	-	1308488	1308330	-	conserved hypothetical protein	39.6226	36	6027.93	4	669.77
SeseC_01557	-	1309064	1308591	-	transposase	35.443	36.5	2050.11	8.83333	496.146
SeseC_01558	+	1309136	1309276	-	hypothetical protein	39.7163	1	188.818	0	0
SeseC_01562	-	1309720	1309340	rplL	50S ribosomal protein L7/L12	41.4698	48799	3.40996e+06	4254	297259
SeseC_01563	-	1310270	1309770	rplJ	50S ribosomal protein L10	42.7146	78477	4.1703e+06	4737	251726
SeseC_01564	-	1311207	1310566	-	membrane protein	39.5639	2488	103176	1070	44372.3
SeseC_01565	-	1311971	1311204	-	hydrolase HAD superfamily	41.276	5171	179257	1784	61843.8
SeseC_01566	-	1312723	1311971	-	acyl-ACP thioesterase	39.0438	2627	92881.2	1021	36098.9
SeseC_01567	-	1313864	1312734	hemN	oxygen-independent coproporphyrinogen III oxidase	42.5287	6633	156139	2445	57554.5
SeseC_01568	-	1314617	1313931	-	acetyltransferase GNAT Family	43.8137	3059	118546	1456	56424.5
SeseC_01569	-	1316003	1314651	glmM	phosphoglucosamine mutase GlmM	45.1589	30647	603050	9043	177942
SeseC_01570	-	1317011	1316055	-	conserved hypothetical protein	41.9018	5018	139599	1154	32103.8
SeseC_01571	-	1317859	1317008	-	conserved hypothetical protein	41.1972	2239	69964.4	949	29654.4
SeseC_01572	+	1317961	1319304	murE	Mur ligase family protein	43.75	4304	85258.1	2123	42054.6
SeseC_01573	+	1319304	1320092	-	conserved hypothetical protein	39.924	4201	141755	1339	45182.1
SeseC_01575	-	1321731	1320742	lplA	probable lipoate-protein ligase A LplA	41.2121	6753	181604	841	22616.4
SeseC_01576	-	1323738	1321969	lpd	dihydrolipoyl dehydrogenase LpdA	44.4633	37670.5	566619	2880.53	43327.3
SeseC_01577	-	1325353	1323947	aceF	branched-chain alpha-keto acid dehydrogenase subunit E2	45.7711	32779.5	620256	2917.47	55204.6
SeseC_01578	-	1326474	1325476	pdhB	pyruvate dehydrogenase E1 component, beta subunit	43.8438	19779	527111	1968	52447.2
SeseC_01579	-	1327534	1326554	pdhA	pyruvate dehydrogenase E1 component alpha subunit PdhA	45.2599	10046	272638	1326	35986.3
SeseC_01581	-	1329938	1328028	-	ABC transporter ATP-binding protein	43.9037	2670	37197.5	1169	16286.1
SeseC_01582	-	1330326	1330039	-	conserved hypothetical protein	41.6667	1460	134966	414	38271.1
SeseC_01584	-	1331136	1330351	estA	acetyl esterase	42.4936	7786	263727	2486	84205.7
SeseC_01585	-	1332822	1331242	-	metallo-beta-lactamase superfamily protein	44.0228	9507	160094	3537	59561.6
SeseC_01587	-	1333870	1333112	-	ABC transporter ATP-binding protein	42.029	914	32060.3	186	6524.3
SeseC_01588	-	1334736	1333867	-	ABC transporter permease protein	43.2184	1132	34641	184	5630.69
SeseC_01589	-	1335745	1334750	-	exported protein	45.4819	625	16706.4	111	2967.06
SeseC_01590	+	1336058	1337770	-	fibronectin/fibrinogen-binding protein Fbp-like	41.8564	3034	47154.3	1105	17173.9
SeseC_01591	-	1339097	1337859	-	conserved hypothetical protein	43.8257	3382	72671.7	821	17641.5
SeseC_01593	-	1340268	1339087	-	conserved hypothetical protein	40.6937	3141	70747.9	812	18289.5
SeseC_01595	-	1340807	1340331	-	mutator MutX protein (7,8-dihydro-8-oxoguanine-triphosphatase)	42.348	2066	115312	617	34437.3
SeseC_01596	-	1342031	1340985	rfbB	dTDP-glucose 4,6-dehydratase RmlB	44.3171	17969	456920	3449	87702
SeseC_01597	-	1342817	1342221	rfbC	dTDP-4-keto-6-deoxyglucose-3,5-epimerase	43.7186	8541	380888	1633	72824
SeseC_01598	-	1343686	1342817	rfbA	glucose-1-phosphate thymidyl transferase	45.4023	17688	541280	3796	116164
SeseC_01599	-	1344888	1343743	-	FAD dependent oxidoreductase	44.5899	4235	98385.6	1039	24137.6
SeseC_01600	-	1345695	1344907	-	NIF3 (NGG1p interacting factor 3) family protein	45.6274	1149	38770.9	295	9954.23
SeseC_01601	-	1346443	1345685	-	conserved hypothetical protein	43.8735	1528	53597.5	782	27430.1
SeseC_01602	-	1347107	1346445	-	endonuclease III	44.4947	1833	73605.8	445	17869.4
SeseC_01603	-	1347847	1347107	dnaD	DNA replication protein DnaD	44.1296	2700	97008.2	623	22383.7
SeseC_01604	-	1348369	1347851	apt	adenine phosphoribosyltransferase	45.0867	2115	108494	578	29649.9
SeseC_01605	-	1348817	1348449	-	conserved hypothetical protein	48.7805	1042	75180.3	275	19841.3
SeseC_01606	-	1351036	1348826	recJ	single-stranded-DNA-specific exonuclease	44.8213	7064	85059.9	1814	21843
SeseC_01607	-	1351797	1351033	-	short chain dehydrogenase	45.3595	1647	57318.5	476	16565.6
SeseC_01608	-	1352726	1351797	rnz	ribonuclease Z	42.9032	2227	63752.9	805	23045
SeseC_01609	-	1353379	1352741	-	conserved hypothetical protein	41.6275	2063	85953	661	27540
SeseC_01610	-	1354610	1353372	hflX	GTPase	44.9556	3841	82534.6	1679	36078
SeseC_01611	-	1355585	1354695	miaA	tRNA delta(2)-isopentenylpyrophosphate transferase	47.138	1021	30507.8	222	6633.43
SeseC_01612	+	1355712	1355894	-	hypothetical protein	42.0765	6186	899957	4343	631832
SeseC_01616	-	1359127	1356863	glgP	glycogen phosphorylase	39.6909	5906	69420.6	3057	35932.7
SeseC_01617	-	1360628	1359153	malQ	4-alpha-glucanotransferase	43.9702	7086	127814	8423	151930
SeseC_01618	-	1360891	1360763	-	hypothetical protein	44.186	31	6397.86	3	619.148
SeseC_01620	-	1361882	1360860	lacI	maltose operon transcriptional repressor MalR	39.4917	1829	47599.3	277	7208.87
SeseC_01622	+	1362131	1363384	malE	maltose/maltodextrin ABC transporter, substrate binding periplasmic protein MalE	42.7432	13196	280161	10996	233453
SeseC_01624	+	1363684	1365045	malF	maltodextrin transport system permease protein MalF	39.0602	1659	32428.9	957	18706.7
SeseC_01625	+	1365045	1365881	malG	maltose/maltodextrin ABC transporter, permease protein MalG	41.0992	1002	31871.7	634	20166.3
SeseC_01626	-	1366785	1365955	malA	maltodextrose utilization protein MalA	41.3959	485	15538.3	1121	35914.3
SeseC_01627	-	1367643	1366810	malG	maltose/maltodextrin ABC transport system permease protein	41.7266	287	9161.76	575	18355.4
SeseC_01630	-	1368975	1367671	malF	maltodextrin transport system permease protein MalC	41.2261	357	7283.17	896	18279.3
SeseC_01631	-	1371138	1369051	-	cyclomaltodextrin glucanotransferase precursor	39.6552	413	5266.02	3161	40304.8
SeseC_01632	-	1372912	1371212	-	cyclomaltodextrinase	40.5644	360	5634.57	3246	50805.1
SeseC_01633	-	1374344	1373085	malE	maltodextrin-binding protein precursor	43.1746	560	11832.6	7610	160797
SeseC_01635	-	1375824	1374844	-	putative esterase	43.9348	1586	43042.5	178	4830.74
SeseC_01636	-	1377117	1375864	dltD	D-alanyl-lipoteichoic acid biosynthesis protein	41.9458	4181	88765.8	342	7260.92
SeseC_01638	-	1377349	1377110	dltC	D-alanine--poly(phosphoribitol) ligase subunit 2	40	655	72659.6	75	8319.8
SeseC_01639	-	1378596	1377367	dltB	D-alanyl transfer protein DltB	40	2902	62813.8	275	5952.38
SeseC_01640	-	1380161	1378623	dltA	D-alanine--poly(phosphoribitol) ligase subunit 1	43.6647	2453	42434.8	347	6002.8
SeseC_01641	-	1380316	1380173	-	conserved hypothetical protein	31.25	95	17564	7	1294.19
SeseC_01642	-	1382647	1380656	uvrB	UvrABC system protein B	44.4779	8078	107964	3069	41017.6
SeseC_01643	+	1382863	1383228	-	glutamine-binding protein/permease protein GlnP	40.9836	2829	205785	718	52228.3
SeseC_01644	+	1383336	1385003	-	glutamine-binding protein/permease protein	43.765	12042	192205	1697	27086.2
SeseC_01645	+	1385003	1385743	-	glutamine transport ATP-binding protein GlnQ	43.8596	10506	377470	1271	45665.7
SeseC_01646	-	1385896	1385732	-	conserved hypothetical protein	33.9394	1	161.354	0	0
SeseC_01647	-	1386052	1385900	-	conserved hypothetical protein	39.2157	8	1392.07	4	696.036
SeseC_01649	-	1387428	1386049	celB	cellobiose permease IIC component CelB	44.1304	43	829.568	35	675.23
SeseC_01650	-	1387940	1387503	-	conserved hypothetical protein	43.379	8	486.271	3	182.352
SeseC_01651	-	1388272	1387937	-	cellobiose-specific phosphotransferase enzyme IIA component	44.0476	1	79.2362	3	237.709
SeseC_01652	-	1388586	1388275	celA	lactose/cellobiose-specific phosphotransferase system (PTS), IIB component	44.8718	0	0	1	85.3313
SeseC_01653	-	1390597	1388600	licR	BglG family transcription antiterminator, PTS system IIA component	41.8919	80	1066	82	1092.65
SeseC_01654	-	1391797	1390700	-	conserved hypothetical protein	45.3552	66	1600.31	49	1188.11
SeseC_01655	-	1393204	1391804	bglB	beta-glucosidase	43.6117	78	1482.24	42	798.131
SeseC_01656	+	1393192	1393338	-	hypothetical protein	34.6939	0	0	0	0
SeseC_01657	+	1393768	1394484	-	nicotinamide mononucleotide transporter	41.9805	105	3898.82	62	2302.16
SeseC_01659	-	1394695	1394537	-	hypothetical protein	35.8491	371	62121.2	97	16241.9
SeseC_01660	-	1396122	1394815	obg	GTPase ObgE	47.9358	3970	80806.4	1307	26603
SeseC_01661	-	1396325	1396182	-	hypothetical protein	42.3611	1943	359230	978	180817
SeseC_01662	+	1396532	1397773	repS	aminopeptidase PepS	46.3768	2361	50610.1	1106	23708.1
SeseC_01663	-	1398565	1397852	rsuA	ribosomal small subunit pseudouridine synthase A RsuA	43.4174	446	16630.3	243	9060.89
SeseC_01664	+	1398732	1399091	-	thioesterase superfamily protein	48.3333	573	42375.5	910	67297.9
SeseC_01667	-	1400404	1399181	ydjE	transporter major facilitator superfamily	43.0556	920	20011	254	5524.78
SeseC_01668	-	1400535	1400407	-	hypothetical protein	37.2093	55	11351	24	4953.18
SeseC_01669	+	1400764	1402248	-	conserved hypothetical protein	43.9731	1395	25009.8	338	6059.73
SeseC_01671	-	1402708	1402304	paa	phenylacetic acid degradation protein PaaI	41.9753	413	27149.3	145	9531.82
SeseC_01672	+	1402901	1403038	-	hypothetical protein	43.4783	0	0	3	578.769
SeseC_01673	-	1404062	1403529	-	acetyltransferase (GNAT) family protein	37.4532	1350	67306.2	480	23931.1
SeseC_01676	-	1404898	1404251	-	phosphorylated carbohydrates phosphatase	44.9074	1089	44742	382	15694.6
SeseC_01677	+	1405034	1405171	-	hypothetical protein	38.4058	523	100899	187	36076.6
SeseC_01678	+	1405161	1405487	-	conserved hypothetical protein	43.1193	1274	103725	630	51292.7
SeseC_01682	-	1409519	1408890	eda	KHG/KDPG aldolase [includes: 4-hydroxy-2-oxoglutarate aldolase; 2-dehydro-3-deoxy-phosphogluconate aldolase]	46.9841	874	36934.6	263	11114.2
SeseC_01684	-	1410522	1409521	iolC	PfkB family carbohydrate kinase	46.4072	1356	36029.2	381	10123.3
SeseC_01685	-	1411196	1410555	-	sugar-phosphate isomerase	44.8598	19	787.919	8	331.755
SeseC_01686	-	1412025	1411231	idnO	gluconate 5-dehydrogenase	43.7736	30	1004.66	7	234.42
SeseC_01687	+	1412331	1412765	-	PTS system, N-acetylgalactosamine- and galactosamine-specific IIA component AgaA	44.3678	33	2019.7	17	1040.45
SeseC_01688	+	1412765	1413964	-	unsaturated glucuronyl hydrolase	44.5833	43	954.004	21	465.909
SeseC_01690	+	1414010	1414498	agaV	N-acetylgalactosamine-specific phosphotransferase system (PTS), IIB component	39.4683	22	1197.78	2	108.889
SeseC_01691	+	1414576	1415292	agaC	N-acetylgalactosamine-specific phosphotransferase system (PTS), IIC component	42.1199	22	816.895	11	408.448
SeseC_01692	+	1415279	1416100	agaD	N-acetylgalactosamine permease IID component AgaD	41.3625	62	2008.09	19	615.382
SeseC_01693	+	1416148	1416261	-	hypothetical protein	47.3684	0	0	1	233.538
SeseC_01694	+	1416500	1417501	kdgR	transcriptional regulator LacI family	41.6168	7200	191306	2238	59464.1
SeseC_01695	+	1418076	1418357	-	conserved hypothetical protein	47.1631	298.731	28203	100.908	9526.59
SeseC_01696	+	1418354	1418713	-	conserved hypothetical protein	48.3333	689.333	50978.8	240	17748.9
SeseC_01697	+	1418704	1420113	-	conserved hypothetical protein	43.4043	2452.08	46299.8	749.859	14158.7
SeseC_01698	+	1420422	1420613	-	conserved hypothetical protein	44.7917	306	42431	84	11647.7
SeseC_01699	-	1420718	1420602	-	hypothetical protein	39.3162	1	227.55	7	1592.85
SeseC_01700	-	1423493	1420812	-	cation-transporting ATPase	45.4884	6820	67700	3532	35061
SeseC_01701	-	1424228	1423842	-	conserved hypothetical protein	41.0853	712	48981.5	124	8530.48
SeseC_01702	+	1424309	1425610	-	phosphohydrolase	42.7035	4732	96760.2	1404	28709.1
SeseC_01703	+	1425835	1426644	-	hydrolase HAD family	45.4321	3881	127562	947	31126.3
SeseC_01704	+	1426644	1427858	-	peptidoglycan pentaglycine interpeptide biosynthesis protein	43.6214	5722	125382	1172	25681.1
SeseC_01705	+	1427858	1429093	-	peptidoglycan branched peptide synthesis protein	41.8285	9040	194721	1430	30802.1
SeseC_01706	-	1430060	1429302	tpiA	triosephosphate isomerase	45.4545	18974	665549	5099	178857
SeseC_01707	-	1431540	1430326	tufA	elongation factor Tu (EF-Tu)	44.2798	103413	2.26601e+06	18971	415697
SeseC_01709	+	1432472	1435618	-	conserved hypothetical protein	41.5952	118539	1.00283e+06	20836	176271
SeseC_01712	-	1436996	1435908	-	conserved hypothetical protein	41.506	840	20535.9	382	9338.96
SeseC_01713	-	1437450	1436980	rpoE	RNA polymerase ECF-type sigma factor	43.0998	465	26284.2	217	12266
SeseC_01714	-	1438086	1437763	-	conserved hypothetical protein	31.4815	87.6599	7203.09	17.6327	1448.89
SeseC_01715	-	1438479	1438087	-	conserved hypothetical protein	33.8422	59.7073	4044.8	27.8931	1889.59
SeseC_01719	-	1439734	1439312	-	conserved hypothetical protein	39.7163	11.3471	714.178	10.8052	680.074
SeseC_01720	-	1440315	1439911	-	conserved hypothetical protein	34.5679	116.21	7639.24	30.6	2011.54
SeseC_01721	-	1440644	1440324	-	conserved hypothetical protein	37.6947	14.5089	1203.35	16.9133	1402.77
SeseC_01725	-	1443108	1442941	-	hypothetical protein	33.9286	13	2060.14	7	1109.31
SeseC_01726	+	1443123	1443251	-	conserved hypothetical protein	45.7364	5	1031.91	2	412.765
SeseC_01727	-	1444282	1443479	-	transposase IS861	40.4229	56.6667	1876.44	18.6667	618.121
SeseC_01728	-	1444821	1444306	-	transposase	38.3721	58	2992.55	36.6667	1891.84
SeseC_01729	-	1445834	1444929	-	haloacid dehalogenase-like hydrolase	43.9294	3181	93475.6	1098	32265.4
SeseC_01730	-	1447249	1446146	-	multidrug resistance protein	42.7536	364	8777.99	114	2749.15
SeseC_01732	+	1447956	1449461	lysS	lysyl-tRNA synthetase	45.0863	11609	205226	2377	42021.1
SeseC_01733	+	1449479	1449601	-	hypothetical protein	43.9024	833	180303	156	33766.2
SeseC_01734	+	1449872	1450012	-	membrane protein	34.7518	182	34364.9	82	15483.1
SeseC_01735	+	1450209	1450349	-	hypothetical protein	39.0071	68	12839.6	54	10196.2
SeseC_01736	+	1450372	1450560	-	hypothetical protein	43.3862	25	3521.61	16	2253.83
SeseC_01737	-	1451101	1450889	-	conserved hypothetical protein	41.3146	1434	179239	258	32248
SeseC_01738	+	1451236	1451562	-	conserved hypothetical protein	43.4251	105	8548.79	83	6757.61
SeseC_01740	-	1452944	1451658	-	peptidase U32 family large subunit (C1)	46.8531	8557	177013	1607	33243
SeseC_01741	-	1453978	1453052	-	peptidase	42.5027	3889	111692	583	16743.7
SeseC_01742	+	1454140	1454289	-	hypothetical protein	44	396	70285.7	165	29285.7
SeseC_01743	+	1454298	1454420	-	hypothetical protein	39.8374	39	8441.55	26	5627.7
SeseC_01745	-	1454971	1454546	-	conserved hypothetical protein	40.6103	9291	580652	5742	358853
SeseC_01746	-	1455363	1454968	-	general stress protein	41.1616	13722	922540	6973	468800
SeseC_01748	-	1456173	1455394	lgt	prolipoprotein diacylglyceryl transferase	41.2821	15775	538440	8430	287737
SeseC_01750	-	1457084	1456170	hprK	HPr kinase/phosphorylase	47.6503	9878	287416	6703	195034
SeseC_01751	-	1457652	1457380	-	putative phage shock protein C	41.3919	23205	2.26299e+06	19596	1.91103e+06
SeseC_01754	-	1458153	1457716	sprL	conserved hypothetical protein	45.2055	1667	101327	542	32944.9
SeseC_01755	-	1460272	1458140	-	transcription accessory protein	45.007	6517	81342.9	1777	22179.9
SeseC_01756	-	1460565	1460440	-	conserved hypothetical protein	32.5397	12	2535.56	7	1479.08
SeseC_01757	-	1461786	1461034	pstB	phosphate transport ATP-binding protein PstB	44.2231	497	17572.1	103	3641.71
SeseC_01758	-	1462603	1461788	pstA	phosphate transport system permease protein PstA	44.3627	466	15204	133	4339.35
SeseC_01759	-	1463459	1462596	pstC	phosphate transport system permease protein PstC	42.8241	596	18365.2	200	6162.81
SeseC_01760	-	1464401	1463529	pstS	phosphate ABC transporter, periplasmic phosphate-binding lipoprotein PstS	44.6735	1007	30709.9	549	16742.5
SeseC_01762	-	1465858	1464560	phoR	alkaline phosphatase synthesis sensor protein	45.2656	2336	47877	1087	22278.4
SeseC_01763	-	1466612	1465869	phoB1	alkaline phosphatase synthesis transcriptional regulatory protein PhoP	43.6828	1344	48093.8	860	30774.3
SeseC_01764	+	1466762	1466917	-	conserved hypothetical protein	41.0256	525	89597.8	301	51369.4
SeseC_01765	+	1466958	1467860	-	conserved hypothetical protein	42.1927	4515	133117	1325	39065.3
SeseC_01766	+	1467860	1468675	ycgQ	membrane protein	42.2794	3947	128777	1172	38238.5
SeseC_01767	-	1470282	1468861	-	6-phospho-beta-glucosidase	45.2883	357	6683.92	205	3838.11
SeseC_01768	-	1472171	1470309	bglF	beta-glucoside-specific phosphotransferase system (PTS), IIABC component	43.2099	354	5058.87	163	2329.37
SeseC_01769	-	1473015	1472176	bglG	transcription antiterminator	38.9286	190	6021.95	114	3613.17
SeseC_01770	-	1474761	1473304	ftsY	cell division protein FtsY	47.3937	7842	143196	1967	35917.8
SeseC_01772	-	1475588	1474761	-	haloacid dehalogenase-like hydrolase	43.2367	3124	100449	882	28359.7
SeseC_01773	-	1476386	1475589	-	haloacid dehalogenase-like hydrolase	41.4787	2570	85741.9	581	19383.7
SeseC_01775	-	1477353	1476904	-	exported protein	30.4444	282	16684	58	3431.46
SeseC_01776	-	1478033	1477410	-	ABC transporter ATP-binding protein	30.609	153	6527.84	35	1493.3
SeseC_01777	-	1480015	1478033	-	membrane protein	31.2658	234	3141.64	51	684.716
SeseC_01778	-	1480871	1480554	-	conserved hypothetical protein	40.2516	15.0158	1257.14	6.48759	543.149
SeseC_01779	-	1482142	1480853	-	conserved hypothetical protein	43.3333	60.1813	1242.04	35.0649	723.679
SeseC_01780	-	1482575	1482153	-	conserved hypothetical protein	36.4066	28.1277	1770.34	4.71731	296.905
SeseC_01783	-	1483972	1483550	-	conserved hypothetical protein	34.279	27.7562	1746.96	12	755.273
SeseC_01784	-	1484550	1484107	-	conserved hypothetical protein	39.4144	12.2016	731.638	7.86665	471.704
SeseC_01785	-	1488467	1484916	smc	chromosome partition protein	45.6363	14648	109791	2542	19053.1
SeseC_01786	-	1489163	1488468	rnc	ribonuclease III	42.2414	1088	41618.1	388	14841.8
SeseC_01788	-	1489412	1489290	-	hypothetical protein	39.0244	458	99134.1	39	8441.55
SeseC_01790	-	1490933	1489419	-	regulatory protein-RofA related	36.8317	2934	51559.7	329	5781.57
SeseC_01791	-	1491436	1491290	-	hypothetical protein	31.9728	8	1448.89	5	905.556
SeseC_01792	-	1491721	1491608	-	hypothetical protein	38.5965	3	700.615	2	467.076
SeseC_01793	-	1492643	1491834	-	metallo-beta-lactamase superfamily protein	43.8272	5119	168253	1293	42498.8
SeseC_01794	-	1493999	1492647	vicK	sensor histidine kinase	41.9069	6819	134179	1798	35379.7
SeseC_01795	-	1494702	1493992	vicR	TCS response regulator VicR	44.1632	2755	103161	1062	39766.5
SeseC_01796	-	1495927	1494911	-	conserved hypothetical protein	46.706	1005	26309.2	471	12330
SeseC_01799	-	1497235	1495973	-	conserved hypothetical protein	48.1394	276	5817.93	125	2634.93
SeseC_01800	-	1498340	1497225	-	thiolase	48.7455	248	5916.3	284	6775.12
SeseC_01801	-	1498876	1498337	-	conserved hypothetical protein	44.6296	186	9170.27	90	4437.23
SeseC_01802	-	1499134	1498985	-	conserved hypothetical protein	40.6667	91	16151.5	16	2839.82
SeseC_01803	-	1500111	1499350	-	membrane protein	42.2572	308	10761.1	67	2340.9
SeseC_01805	-	1500955	1500137	-	ABC-type multidrug transport system permease component	42.1245	430	13978.1	90	2925.64
SeseC_01806	-	1501949	1500957	-	ATP-binding transport protein	41.0876	802	21502.5	215	5764.37
SeseC_01808	-	1503156	1502470	-	lantibiotic transport protein	31.2955	332	12866	135	5231.66
SeseC_01809	-	1503874	1503134	-	lantibiotic transport protein	32.1188	344	12359.6	193	6934.29
SeseC_01810	-	1504559	1503876	-	lantibiotic transport ATP-binding protein	34.2105	343	13350.6	419	16308.8
SeseC_01812	-	1506287	1505043	-	lantibiotic two-component sensor histidine kinase	32.9317	3478	74374.3	902	19288.6
SeseC_01813	-	1507071	1506388	-	response regulator protein	35.0877	1765	68699.2	546	21252
SeseC_01814	-	1508484	1507108	isp	lantibiotic leader peptide processing serine protease	34.5679	76	1469.41	52	1005.38
SeseC_01815	-	1508778	1508629	-	hypothetical protein	35.3333	3	532.467	0	0
SeseC_01816	-	1509377	1509204	-	transposase IS116/IS110/IS902	41.3793	0	0	3	459.023
SeseC_01817	-	1511731	1509785	thrS	threonyl-tRNA synthetase	45.3005	4437	60671.7	697	9530.81
SeseC_01819	-	1513655	1512321	ugtP	glycosyltransferase	44.2697	16961	338246	7501	149589
SeseC_01820	-	1514655	1513657	-	glycosyltransferase	43.9439	5901	157262	3880	103402
SeseC_01821	-	1516396	1514939	amyA	cytoplasmic alpha-amylase	44.4444	1271	23208.7	365	6664.97
SeseC_01822	-	1517485	1516484	lacI	catabolite control protein A CCpA	42.6148	8783	233366	2681	71234.8
SeseC_01823	+	1517575	1518744	pepQ	Xaa-Pro dipeptidase	41.0256	4108	93477.6	1111	25280.8
SeseC_01824	+	1518772	1518954	-	conserved hypothetical protein	39.8907	16	2327.73	6	872.897
SeseC_01825	-	1520510	1518918	-	ABC transporter, ATP-binding/permease protein	39.1714	43	718.647	16	267.403
SeseC_01826	+	1520739	1521590	-	DNA-binding protein	36.7371	330	10311.9	95	2968.57
SeseC_01828	-	1521782	1521669	-	hypothetical protein	43.8596	1	233.538	0	0
SeseC_01829	+	1521851	1522519	-	oxygen-insensitive NAD(P)H nitroreductase / dihydropteridine reductase	44.6936	1124	44730.4	484	19261.1
SeseC_01831	+	1522628	1523560	-	bactoprenol glucosyl transferase	42.2294	877	25025.4	302	8617.64
SeseC_01833	-	1523669	1523544	-	conserved hypothetical protein	45.2381	5	1056.48	1	211.297
SeseC_01834	-	1524274	1523807	smpB	SsrA-binding protein	47.8632	1681	95627.9	851	48411.3
SeseC_01836	-	1526601	1524277	rnr	exoribonuclease R	45.0753	9767	111841	4406	50452.7
SeseC_01837	-	1526885	1526688	secG	preprotein translocase, SecG subunit	38.3838	3001	403519	991	133251
SeseC_01840	-	1527275	1527132	-	conserved hypothetical protein	45.1389	139	25698.9	48	8874.45
SeseC_01842	+	1527402	1527545	-	hypothetical protein	36.1111	1.5	277.327	0.5	92.4422
SeseC_01845	+	1527715	1529310	fneF	collagen-binding collagen-like surface-anchored protein FneF	43.4837	16.6367	277.523	7.95395	132.682
SeseC_01847	+	1529823	1530788	-	fibronectin-binding protein	43.7888	9	248.044	6	165.362
SeseC_01848	-	1531535	1530942	coaE	dephospho-CoA kinase CoaE	46.1279	1967	88161.9	736	32987.9
SeseC_01849	-	1532518	1531535	mutM	formamidopyrimidine-DNA glycosylase	47.8659	2072	56060.6	674	18235.9
SeseC_01851	-	1534628	1532829	lacA	beta-galactosidase precursor	45.5	45	665.584	23	340.187
SeseC_01852	-	1539394	1534754	-	glycosyl hydrolase family protein	43.245	114	653.967	61	349.93
SeseC_01853	-	1540925	1539567	celC	PTS system cellobiose-specific IIC component CelC	40.2502	143	2801.43	36	705.255
SeseC_01854	-	1542292	1540976	celB	cellobiose permease IIC component CelB	43.2043	73	1475.71	31	626.67
SeseC_01855	-	1542617	1542285	celC	cellobiose-specific PTS IIA CelA	44.7447	20	1599	1	79.95
SeseC_01856	-	1542926	1542627	celA	cellobiose-specific phosphotransferase enzyme IIB component	43.3333	80	7099.56	9	798.701
SeseC_01857	-	1543867	1542968	-	conserved hypothetical protein	44.8889	130	3845.6	26	769.119
SeseC_01859	+	1544047	1545249	-	xylose repressor XylR	43.5578	1200	26557	655	14495.7
SeseC_01860	-	1545735	1545412	mutT	MutT/NUDIX family protein	42.5926	357	29335	382	31389.3
SeseC_01863	-	1548883	1547270	-	site-specific recombinase	34.6964	273	4503.21	87	1435.09
SeseC_01864	-	1549020	1548883	-	site-specific recombinase	36.2319	2	385.846	4	771.692
SeseC_01865	-	1550118	1549156	-	site-specific recombinase	33.6449	49	1354.67	22	608.218
SeseC_01867	+	1550314	1551573	-	transposase	43.5714	0.771429	16.3	3.17143	67.0112
SeseC_01869	-	1551764	1551582	-	conserved hypothetical protein	32.7869	0	0	2	290.966
SeseC_01870	-	1551974	1551783	-	conserved hypothetical protein S	46.875	11	1525.3	0	0
SeseC_01872	-	1554749	1552104	-	Purine NTPase	29.8564	10648	107137	2290	23041.4
SeseC_01873	-	1555440	1554754	-	conserved hypothetical protein	27.802	2374	91999.8	485	18795.2
SeseC_01874	-	1556713	1555433	-	predicted protein	30.2888	4892	101672	1434	29803.2
SeseC_01875	-	1557477	1556707	-	zeta toxin	40.2075	1454	50208	614	21202
SeseC_01876	-	1557953	1557477	-	DNA-binding helix-turn-helix protein	39.2034	1190	66418.9	727	40576.9
SeseC_01877	-	1558751	1558356	-	conserved hypothetical protein	38.8889	16	1075.69	27	1815.23
SeseC_01878	-	1558982	1558755	-	conserved hypothetical protein	40.3509	17	1985.08	4	467.076
SeseC_01879	-	1559581	1559036	-	conserved hypothetical protein	39.011	73	3559.53	23	1121.5
SeseC_01880	-	1560799	1560161	-	conserved hypothetical protein	40.3756	160	6666.26	53	2208.2
SeseC_01881	-	1562439	1560982	-	ABC transporter, ATP-binding protein	32.4417	589	10755.3	135	2465.13
SeseC_01882	-	1563499	1562480	-	heme biosynthesis protein	27.451	196	5115.86	69	1800.99
SeseC_01883	-	1563738	1563616	-	hypothetical protein	34.1463	128	27705.6	82	17748.9
SeseC_01884	-	1564837	1563788	-	Radical SAM domain protein	32.2857	362	9178.72	111	2814.47
SeseC_01885	-	1565006	1564827	-	hypothetical protein	26.1111	17	2514.43	0	0
SeseC_01886	-	1566059	1565196	-	transcriptional regulator	31.713	156	4807	56	1725.59
SeseC_01887	-	1566601	1566311	-	conserved hypothetical protein	36.7698	1875	171542	343	31380.8
SeseC_01888	-	1566916	1566617	-	conserved hypothetical protein	39.3333	1741	154504	414	36740.2
SeseC_01891	-	1568330	1566987	-	helicase	41.369	22	435.799	22	435.799
SeseC_01894	-	1576221	1570744	-	helicase	41.6393	59	286.743	39	189.542
SeseC_01895	-	1576823	1576272	-	conserved hypothetical protein	40.942	7	337.615	4	192.923
SeseC_01896	-	1579420	1576835	-	glucan-binding protein	43.5808	19	195.609	15	154.428
SeseC_01898	-	1580152	1579580	-	conserved hypothetical protein	32.1117	55	2555.47	25	1161.58
SeseC_01901	+	1580333	1581616	-	transposase	43.3801	9.125	189.204	10.425	216.159
SeseC_01902	-	1582246	1581974	-	conserved hypothetical protein	42.4908	222	21649.8	60	5851.29
SeseC_01903	-	1583091	1582249	-	conserved hypothetical protein	35.1127	706	22296.7	325	10264
SeseC_01904	-	1583555	1583088	-	conserved hypothetical protein	38.6752	106	6030.08	67	3811.46
SeseC_01908	-	1587570	1586602	-	conserved hypothetical protein	41.5893	25	686.877	8	219.801
SeseC_01909	-	1589272	1587575	-	group II intron reverse transcriptase/maturase	42.3439	57	893.717	18	282.226
SeseC_01910	-	1591243	1589777	-	conserved hypothetical protein	41.6496	37	671.482	5	90.7408
SeseC_01911	-	1591574	1591221	-	conserved hypothetical protein	38.9831	1	75.2072	4	300.829
SeseC_01912	-	1592340	1591636	-	membrane protein	44.2553	13	490.927	1	37.7636
SeseC_01913	-	1592749	1592507	-	conserved hypothetical protein	44.4444	2	219.122	1	109.561
SeseC_01914	-	1593342	1592767	traD	TraG/TraD family protein	44.9653	0	0	2	92.4422
SeseC_01915	-	1595323	1593413	-	group II intron reverse transcriptase maturase	36.8917	13	181.111	10	139.316
SeseC_01916	-	1597406	1596075	traG	conjugal transfer protein TraG	41.2162	4	79.95	8.79096	175.709
SeseC_01919	-	1598539	1597958	-	abortive infection protein	42.7835	17	777.658	11	503.191
SeseC_01920	-	1598775	1598542	-	conserved hypothetical protein	41.8803	3	341.325	1	113.775
SeseC_01922	-	1599519	1599178	-	conserved hypothetical protein	39.7661	0	0	0	0
SeseC_01923	-	1600744	1599590	dcm	C-5 cytosine-specific DNA methylase	43.8961	9	207.455	13	299.657
SeseC_01924	-	1600945	1600745	-	DNA (cytosine-5-)-methyltransferase	37.8109	3	397.364	0	0
SeseC_01925	-	1601954	1601100	-	replication initiator A protein	39.883	21	653.907	7	217.969
SeseC_01926	-	1602123	1601935	-	conserved hypothetical protein	38.6243	0	0	7	986.05
SeseC_01927	-	1602511	1602263	mutT	MutT/nudix family protein	44.5783	150	16038.2	100	10692.1
SeseC_01929	-	1602730	1602587	-	hypothetical protein	36.1111	1	184.884	2	369.769
SeseC_01930	-	1604269	1602938	-	D-beta-hydroxybutyrate permease	40.7658	57	1139.29	31	619.613
SeseC_01931	-	1605134	1604361	bdh	3-hydroxybutyrate dehydrogenase	41.0853	85	2923.75	60	2063.83
SeseC_01932	-	1605815	1605171	scoB	acetate CoA-transferase beta subunit	43.7209	66	2724.25	36	1485.95
SeseC_01933	-	1606453	1605821	atoD	acetate CoA-transferase alpha subunit	42.1801	104	4374.14	122	5131.2
SeseC_01935	-	1607676	1606486	atoB	acetyl-CoA acetyltransferase	44.5844	273	6102.58	170	3800.14
SeseC_01937	+	1607868	1608770	-	transcriptional regulator LysR family	35.9911	193	5690.26	71	2093.31
SeseC_01939	-	1610036	1609650	-	conserved hypothetical protein	35.6589	13	894.325	3	206.383
SeseC_01940	-	1611181	1610708	-	transposase	35.654	35	1965.86	8.83333	496.146
SeseC_01942	-	1612382	1611486	era	GTP-binding protein Era	43.3668	2445	72568.7	700	20776.3
SeseC_01943	-	1612920	1612519	dgkA	diacylglycerol kinase DgkA	41.2935	1949	129077	789	52253.3
SeseC_01944	-	1613386	1612901	yqfG	conserved hypothetical protein	43.0041	4538	248594	2031	111259
SeseC_01945	-	1614375	1613743	-	acetyltransferase	45.6556	1633	68682.4	594	24983.1
SeseC_01947	-	1614999	1614424	-	uracil DNA glycosylase superfamily protein	48.6111	891	41183	381	17610.2
SeseC_01948	-	1616146	1615043	phoL	phosphate starvation-inducible protein PhoH	43.9312	9551	230326	4071	98173.6
SeseC_01950	-	1616464	1616249	-	conserved hypothetical protein	44.4444	793	97742.2	282	34758.3
SeseC_01951	-	1616970	1616461	msrA	methionine sulfoxide reductase A	48.0392	1182	61703.6	503	26257.9
SeseC_01952	-	1618164	1617307	-	conserved hypothetical protein	45.2214	3594	111520	807	25040.9
SeseC_01954	-	1618855	1618298	-	ribosome recycling factor	42.4731	5948	283792	2337	111503
SeseC_01955	-	1619620	1618892	pyrH	uridylate kinase	44.856	3067	112008	1494	54561.5
SeseC_01957	-	1620991	1620311	-	nickel or oligopeptide import ATP-binding protein	44.7871	1140	44567.7	93	3635.79
SeseC_01959	-	1621778	1620978	-	nickel or oligopeptide transport ATP-binding protein	43.8202	962	31974.6	102	3390.24
SeseC_01960	-	1622530	1621754	-	binding-protein-dependent transport system membrane protein	43.2432	628	21518	81	2775.41
SeseC_01961	-	1623486	1622545	-	nickel or oligopeptide transport system permease protein	42.9936	1799	50844.4	164	4635.06
SeseC_01963	-	1625186	1623564	-	nickel or oligopeptide-binding periplasmic protein precursor	42.0826	8334	136709	666	10924.9
SeseC_01964	+	1625389	1625532	-	hypothetical protein	34.7222	1.5	277.327	0.5	92.4422
SeseC_01967	+	1625705	1627576	-	collagen-like protein with amino-end fibronectin-binding domain SclZ.9	46.7415	55.0794	783.333	22.0841	314.078
SeseC_01969	-	1628637	1627948	rplA	50S ribosomal protein L1	42.8986	13835	533818	1831	70648.4
SeseC_01970	-	1629168	1628743	rplK	LSU ribosomal protein L11P	41.784	8180	511218	1163	72683
SeseC_01971	+	1629404	1630201	-	LacI family regulatory protein	38.0952	705	23520.6	257	8574.19
SeseC_01974	+	1630365	1630715	-	membrane protein	36.1823	1366	103611	689	52260.7
SeseC_01975	-	1633317	1630918	ftsK	DNA translocase FtsK	45.875	6348	70418.8	2151	23861.2
SeseC_01976	+	1633437	1633610	-	conserved hypothetical protein	40.8046	493	75432.9	157	24022.2
SeseC_01977	+	1633697	1634503	-	peptidyl-prolyl cis-trans isomerase cyclophilin-type	42.8748	3171	104613	1062	35035.9
SeseC_01978	-	1635492	1634659	mtsC	ABC metal transporter permease protein MtsC-like	41.247	1805	57620.1	172	5490.67
SeseC_01979	-	1636218	1635493	-	metal cation ABC transporter ATP-binding protein	41.1846	2048	75102.8	213	7810.99
SeseC_01981	-	1637210	1636278	-	metal ABC transporter substrate-binding lipoprotein precursor	39.8714	29748	848866	4009	114398
SeseC_01984	+	1637356	1638003	troR	transcriptional regulator of metal ABC transporter MtsR-like	41.2037	2065	84841.4	2013	82705
SeseC_01985	-	1638754	1638053	mtnN	5'-methylthioadenosine/S-adenosylhomocysteine nucleosidase	46.4387	5780	219207	1433	54346.5
SeseC_01986	-	1639024	1638776	-	membrane protein	42.9719	2576	275429	581	62121.2
SeseC_01987	-	1639578	1639024	nudF	ADP-ribose pyrophosphatase	43.4234	3514	168567	849	40726.5
SeseC_01989	-	1640991	1639609	glmU	UDP-N-acetyl-glucosamine pyrophosphorylase	50.0362	5420.99	104357	1336.71	25732.3
SeseC_01991	-	1641292	1641134	-	hypothetical protein	45.9119	319	53414.2	118	19758.2
SeseC_01992	-	1642323	1641349	-	oxidoreductase family protein	44.5128	3593	98110.5	812	22172.5
SeseC_01994	-	1642782	1642324	-	cytoplasmic protein	45.3159	1182	68559.5	405	23491.2
SeseC_01995	-	1643679	1642981	fabG	3-ketoacyl-(acyl-carrier-protein) reductase	47.9256	1324	50428.2	400	15235.1
SeseC_01996	-	1643908	1643672	-	conserved hypothetical protein	46.8354	328	36845.8	145	16288.6
SeseC_01997	+	1644213	1644908	-	conserved hypothetical protein	32.9023	4627	176992	363	13885.5
SeseC_01998	-	1645911	1645045	-	isertion sequence IS861 transposase	39.331	1377.33	42294.4	295.333	9068.93
SeseC_02000	-	1646450	1645908	-	transposase	38.1215	0	0	0	0
SeseC_02001	-	1647142	1646540	-	conserved hypothetical protein	45.7711	877	38720.9	252	11126.2
SeseC_02003	-	1649888	1647237	valS	valyl-tRNA synthetase	47.0588	5597	56188.1	761	7639.66
SeseC_02004	-	1650464	1649901	-	conserved hypothetical protein	32.8014	1013	47818.2	117	5522.93
SeseC_02005	-	1651236	1650664	yjaB	acetyltransferase GNAT family	47.644	500	23231.6	68	3159.49
SeseC_02006	-	1651400	1651245	-	conserved hypothetical protein	42.3077	576	98301.6	184	31401.9
SeseC_02007	-	1652008	1651508	-	conserved hypothetical protein	44.9102	4292	228079	1326	70464.2
SeseC_02008	-	1652284	1652030	-	conserved hypothetical protein	39.6078	1004	104823	361	37690.3
SeseC_02009	+	1652438	1652551	-	hypothetical protein	49.1228	0	0	0	0
SeseC_02010	-	1653164	1652994	-	conserved hypothetical protein	30.9942	152	23665.2	27	4203.69
SeseC_02011	+	1653601	1654356	aroG	3-deoxy-7-phosphoheptulonate synthase	41.9312	962	33877.9	157	5528.93
SeseC_02012	+	1654391	1655497	aroB	3-dehydroquinate synthase	43.7218	2007	48268.4	344	8273.2
SeseC_02015	-	1656601	1655828	pnp	phosphorylase Pnp/Udp family	42.5065	1579	54313	523	17989.7
SeseC_02017	-	1657611	1656727	ydiB	shikimate dehydrogenase AroE	49.2655	589	17718.8	148	4452.27
SeseC_02018	-	1661205	1657762	lacZ	glycosyl hydrolase family 2 protein	47.5029	734	5674.08	125	966.295
SeseC_02019	-	1662703	1661219	yesN	response regulator protein	42.3569	334	5988.01	95	1703.18
SeseC_02020	-	1664427	1662703	-	sensor histidine kinase	43.2464	243	3750.42	114	1759.46
SeseC_02022	-	1665058	1664417	-	membrane protein	40.4984	176	7298.62	68	2819.92
SeseC_02023	-	1666815	1665370	-	conserved hypothetical protein	41.7012	127	2338.29	43	791.704
SeseC_02024	-	1667825	1666899	-	binding-protein-dependent transport system membrane protein	40.9924	44	1263.68	22	631.838
SeseC_02025	-	1668785	1667835	-	binding-protein-dependent transport system membrane protein	39.7476	59	1651.71	63	1763.69
SeseC_02026	+	1668936	1669892	-	N-acetylmannosamine kinase	46.395	72	2003.01	29	806.768
SeseC_02027	+	1669880	1672054	-	alpha-1,2-mannosidase	46.2529	76	930.287	48	587.55
SeseC_02029	-	1672275	1672141	-	hypothetical protein	45.9259	49	9663.29	6	1183.26
SeseC_02031	-	1673692	1672301	bglB	beta-glucosidase	45.9052	615	11762.5	149	2849.77
SeseC_02032	-	1675413	1673719	hya	beta-N-acetylglucosaminidase	46.7847	833	13083.9	184	2890.09
SeseC_02033	-	1676486	1675428	gntR	GntR family regulatory protein	45.5146	715	17975.2	228	5731.94
SeseC_02034	+	1676655	1677905	-	conserved hypothetical protein	47.1623	141	3000.71	51	1085.36
SeseC_02035	+	1677977	1680646	-	alpha-mannosidase	47.3408	478	4766.28	151	1505.67
SeseC_02036	-	1681443	1680835	-	ABC transporter ATP-binding protein	40.2299	194	8481	39	1704.94
SeseC_02037	-	1683488	1681440	-	membrane protein	38.9458	287	3729.09	121	1572.19
SeseC_02038	-	1683637	1683512	-	hypothetical protein	41.2698	13	2746.85	16	3380.74
SeseC_02039	-	1684872	1684234	pat	Phosphinothricin N-acetyltransferase	46.4789	818	34081.2	464	19332.1
SeseC_02040	-	1685482	1685069	-	bacteriocin immunity protein BLpL-Like	35.9903	122	7845.53	18	1157.54
SeseC_02041	-	1686263	1686144	-	bacteriocin	45	37	8208.87	9	1996.75
SeseC_02042	-	1686607	1686353	-	bacteriocin	43.5294	42.19	4404.86	31.629	3302.23
SeseC_02044	-	1687643	1687344	-	bacteriocin immunity protein	35	415	36829	89	7898.26
SeseC_02045	-	1687898	1687650	-	bacteriocin	36.1446	242.81	25961.5	59.371	6348.02
SeseC_02048	-	1688348	1688052	-	putative immunity protein	39.7306	197	17659.3	66	5916.3
SeseC_02049	-	1688719	1688585	-	hypothetical protein	33.3333	34	6705.14	20	3944.2
SeseC_02050	+	1688825	1690981	comA	transport/processing ATP-binding protein ComA-like	40.0556	80	987.422	34	419.654
SeseC_02051	+	1690950	1692350	comB	peptide ABC transporter BlpC/ComB-like	38.4011	51	969.159	18	342.056
SeseC_02052	+	1692450	1692584	-	bacteriocin	35.5556	247	48710.9	66	13015.9
SeseC_02053	-	1693819	1693703	-	sensor histidine kinase	36.7521	3	682.65	0	0
SeseC_02054	-	1693638	1692703	-	TCS sensor kinase	36.9658	77	2190.17	42	1194.64
SeseC_02056	-	1694786	1694037	fasA	TCS response regulator FasA/ComE/BlpR-like	37.2	25	887.445	10	354.978
SeseC_02058	-	1695589	1695419	-	bacteriocin subunit	45.0292	37	5760.61	10	1556.92
SeseC_02059	-	1695902	1695630	-	bacteriocin subunit	42.1245	51	4973.59	33	3218.21
SeseC_02060	-	1697575	1696208	-	RNA methyltransferase	44.2982	5848	113811	1619	31508.2
SeseC_02061	-	1698540	1697572	-	conserved hypothetical protein	40.0413	4237	116412	2068	56818.5
SeseC_02062	+	1698604	1699380	recX	recombination regulator RecX	40.7979	578	19804.8	229	7846.52
SeseC_02063	+	1699613	1700146	-	conserved hypothetical protein	37.2659	2006	100012	898	44771.1
SeseC_02064	+	1700396	1700707	-	conserved hypothetical protein	40.0641	134	11434.4	42	3583.91
SeseC_02065	+	1701367	1701567	-	transposase, ISL3 family	37.8109	12	1589.45	6	794.727
SeseC_02068	+	1701799	1703058	-	transposase	43.4127	2.89643	61.2005	6.09643	128.815
SeseC_02070	-	1709898	1709350	-	sigma 54 modulation protein / S30EA ribosomal protein	36.9763	20599	998934	10623	515155
SeseC_02071	-	1710555	1709974	comFC	comF operon protein C ComFC	40.2062	12	548.935	7	320.212
SeseC_02072	-	1711936	1710614	comFA	conserved hypothetical protein	43.4618	80	1609.88	42	845.186
SeseC_02073	+	1711992	1712633	-	conserved hypothetical protein	42.5234	539	22352	98	4064
SeseC_02074	+	1712754	1713680	cysK	cysteine synthase	46.0626	6010	172607	1426	40954.6
SeseC_02075	+	1713976	1714113	-	conserved hypothetical protein	35.5072	1193	230157	667	128680
SeseC_02076	-	1714456	1714094	-	conserved hypothetical protein	41.0468	4380	321241	976	71582.4
SeseC_02078	-	1715868	1714456	ppiB	peptidyl-prolyl cis-trans isomerase-like	43.949	12250	230811	2865	53981.5
SeseC_02079	-	1716483	1715890	liaR	response regulator protein	41.2458	2737	122674	557	24965
SeseC_02080	-	1717528	1716524	liaS	TCS sensor kinase YvqE-like	40	3460	91658.5	950	25166.4
SeseC_02081	-	1718181	1717525	-	membrane protein	37.4429	2768	112167	859	34808.9
SeseC_02084	+	1718419	1719678	-	transposase	43.3333	3.325	70.2561	4.525	95.6117
SeseC_02087	-	1722404	1721664	prpC	serine/threonine phosphatase PrpC	41.8354	8788	315744	2580	92696.7
SeseC_02088	-	1723770	1722442	rsmB	ribosomal RNA small subunit methyltransferase	44.0933	8435	168975	3674	73599.9
SeseC_02089	-	1724671	1723754	fmt	methionyl-tRNA formyltransferase	46.1874	3619	104956	1482	42980.2
SeseC_02090	-	1727140	1724756	priA	primosome assembly protein PriA	44.1929	1669	18630.8	467	5213.04
SeseC_02091	-	1727518	1727204	rpoZ	DNA-directed RNA polymerase subunit omega	41.5873	5847	494180	1599	135145
SeseC_02093	-	1728172	1727546	-	guanylate kinase	44.0191	3990	169421	1305	55412.3
SeseC_02095	-	1729839	1728334	-	phosphohydrolase	46.1487	16270	287624	3433	60689.2
SeseC_02096	+	1730056	1730586	luxS	S-ribosylhomocysteinase	43.8795	533	26723.6	273	13687.7
SeseC_02099	-	1732184	1730733	-	membrane protein	44.0771	15752	288823	4659	85425.8
SeseC_02100	-	1733352	1732198	ypsC	RNA methylase family protein	43.7229	6310	145449	1886	43473.3
SeseC_02102	-	1734121	1733798	divI	cell division initiation protein DivIVA	41.9753	3757	308716	2492	204770
SeseC_02103	-	1734758	1734243	-	conserved hypothetical protein	42.0543	264	13621.3	48	2476.59
SeseC_02104	+	1734795	1735442	recU	Holliday junction-specific endonuclease	39.0432	3372	138540	1866	76665.4
SeseC_02105	+	1735504	1737594	mrcA	penicillin-binding protein 1A	45.5285	12812	163127	2713	34542.9
SeseC_02106	-	1738974	1737637	-	aminopeptidase C	41.8535	40189	799676	6272	124799
SeseC_02108	-	1740469	1739645	nadE	NH(3)-dependent NAD(+) synthetase	45.8182	2556	82484	420	13553.7
SeseC_02109	-	1741926	1740466	pncB	nicotinate phosphoribosyltransferase (NAPRTase) family protein	42.7789	4934	89910.8	730	13302.6
SeseC_02110	-	1742054	1741905	-	conserved hypothetical protein	32.6667	272	48277	47	8341.99
SeseC_02111	-	1743608	1742202	-	amino acid permease	42.9282	3868	73190.6	713	13491.4
SeseC_02113	-	1744634	1743717	trxB	thioredoxin reductase	43.6819	5859	169920	1123	32568.7
SeseC_02114	-	1744921	1744694	-	conserved hypothetical protein	36.8421	1005	117353	190	22186.1
SeseC_02116	-	1745774	1745031	-	ABC transporter ATP-binding protein - aspartate/glutamate transport	42.3387	3691	132079	586	20969.5
SeseC_02117	-	1746577	1745774	-	amino-acid ABC transporter permease protein	43.2836	3426	113447	502	16623
SeseC_02120	+	1746742	1746891	-	conserved hypothetical protein	43.3333	0	0	0	0
SeseC_02121	-	1747752	1746925	-	extracellular solute-binding protein	42.6329	10345	332631	1521	48906
SeseC_02122	+	1748260	1748715	-	conserved hypothetical protein	39.2544	1864	108829	1247	72805.5
SeseC_02124	-	1750699	1749356	-	ATP-dependent RNA helicase DEAD/DEAH box family	43.378	4677	92646.9	786	15569.9
SeseC_02125	-	1751789	1750782	mraY	phospho-N-acetylmuramoyl-pentapeptide-transferase	42.4603	5273	139271	1014	26781.8
SeseC_02126	-	1754046	1751791	ftsI	cell division protein FtsI	43.5727	10554	124549	2202	25986.1
SeseC_02128	-	1754373	1754050	-	FtsL	41.9753	441	36237.4	128	10517.9
SeseC_02129	-	1755327	1754377	mraW	S-adenosyl-methyltransferase MraW	45.2156	2859	80038	1082	30290.7
SeseC_02131	-	1755846	1755430	-	conserved hypothetical protein	43.1655	1025	65441.1	460	29368.7
SeseC_02132	-	1757116	1755866	proA	gamma-glutamyl phosphate reductase	45.4037	3075	65441.1	828	17621.2
SeseC_02133	-	1757931	1757113	proB	gamma-glutamyl kinase	43.4676	978	31792	244	7931.75
SeseC_02134	+	1758532	1759650	-	conserved hypothetical protein	37.6229	88	2093.7	39	927.892
SeseC_02135	-	1759986	1759816	-	conserved hypothetical protein	42.6901	435	67726.1	103	16036.3
SeseC_02136	-	1761789	1760161	-	membrane protein	41.5592	8264	135062	1226	20037
SeseC_02137	-	1762525	1761794	natA	ABC transporter ATP-binding protein	44.5355	5764	209641	1304	47427.4
SeseC_02138	-	1762819	1762562	-	conserved hypothetical protein	41.0853	1283	132394	564	58199.9
SeseC_02140	+	1763190	1764371	sclI	cell surface-anchored protein SclI	51.3536	3.29832	74.2914	5.4841	123.524
SeseC_02141	-	1766541	1764553	tktA	transketolase	47.9135	14838	198611	3475	46513.9
SeseC_02142	+	1766685	1766834	-	hypothetical protein	48.6667	0	0	0	0
SeseC_02144	-	1767569	1766925	talA	putative translaldolase	44.8062	871	35951.9	264	10897
SeseC_02145	-	1769248	1767743	glpK	glycerol kinase	45.6175	2820	49852.5	865	15291.6
SeseC_02146	-	1769502	1769350	-	conserved hypothetical protein	42.4837	273	47504.4	92	16008.8
SeseC_02147	-	1770167	1769586	-	conserved hypothetical protein	46.3918	29557	1.35207e+06	10209	467007
SeseC_02149	-	1771000	1770833	-	bacteriocin associated protein	42.2619	207	32803.8	61	9666.81
SeseC_02150	-	1771317	1771093	-	bacteriocin-like peptide	44	139	16447.3	27	3194.8
SeseC_02151	-	1772665	1771799	-	tetrapyrrole (corrin-porphyrin) methylase family protein	46.2514	3233	99277.2	1175	36081.3
SeseC_02152	-	1772993	1772670	yabA	DNA replication intiation control protein YabA	40.7407	3266	268370	1139	93592.6
SeseC_02154	+	1773572	1773733	yaaT	stage 0 sporulation protein YaaT-like	46.9136	0	0	1	164.342
SeseC_02155	-	1773600	1772986	yaaT	stage 0 sporulation protein YaaT-like	44.3902	3164	136970	968	41904.7
SeseC_02156	-	1774658	1773783	holB	DNA polymerase III, delta' subunit	41.6667	2460	74764.2	670	20362.6
SeseC_02157	-	1775442	1774672	tmk	thymidylate kinase	44.7471	1935	66817.4	1083	37397
SeseC_02160	-	1775905	1775627	-	conserved hypothetical protein	39.7849	2627	250679	1341	127964
SeseC_02161	-	1776352	1775906	-	conserved hypothetical protein	45.6376	3516	209413	2330	138775
SeseC_02162	-	1777049	1776447	clpP	ATP-dependent Clp protease proteolytic subunit	41.791	5660	249898	1990	87861.5
SeseC_02164	-	1777898	1777269	upp	uracil phosphoribosyltransferase	44.9206	5593	236356	1316	55613.2
SeseC_02165	-	1779679	1778048	-	polysaccharide biosynthesis protein	43.8725	5724	93377.5	1681	27422.7
SeseC_02166	+	1779765	1781210	murE	UDP-N-acetylmuramoylalanyl-D-glutamate--L-lysine ligase	44.4675	3634	66908.2	1081	19903.1
SeseC_02167	+	1781469	1782248	-	ferrichrome transport ATP-binding protein	44.6154	4671	159433	1248	42597.4
SeseC_02168	+	1782273	1783211	-	ferrichrome-binding protein precursor	42.5985	3801	107769	1117	31670.2
SeseC_02169	+	1783198	1784247	-	ferrichrome transport permease	45.2381	4495	113973	1336	33875.1
SeseC_02170	+	1784307	1785242	-	ferrichrome transport permease	47.2222	3051	86781.9	1050	29865.9
SeseC_02171	-	1786000	1785347	-	conserved hypothetical protein	40.9786	2369	96438.4	671	27315.4
SeseC_02172	-	1787002	1786067	ppa	manganese-dependent inorganic pyrophosphatase	42.735	16529	470147	5462	155360
SeseC_02173	-	1787103	1786987	-	hypothetical protein	36.7521	5	1137.75	1	227.55
SeseC_02175	-	1788279	1787488	pflC	pyruvate formate-lyase-activating enzyme	45.9596	3272	109989	2015	67734.9
SeseC_02176	-	1789690	1788356	tlyC	transport protein	43.7453	15110	301333	8597	171446
SeseC_02177	-	1790375	1789818	-	rRNA methylase	42.8315	1446	68991.7	443	21136.5
SeseC_02178	-	1791049	1790624	-	aminoglycoside 3'-phosphotransferase	46.0094	361	22561.1	104	6499.6
SeseC_02179	-	1791985	1791062	-	radical SAM superfamily protein	44.2641	2580	74338	1102	31752.1
SeseC_02180	-	1792799	1792176	-	PAP2 superfamily protein	43.9103	4313	184017	1667	71123.6
SeseC_02181	-	1793409	1792816	-	riboflavin transporter YpaA-like	39.0572	2482	111244	523	23441.1
SeseC_02182	-	1794539	1794270	-	conserved hypothetical protein	50	9.5	936.748	5.5	542.328
SeseC_02183	-	1794965	1794573	-	conserved hypothetical protein	49.6183	67	4538.84	7	474.207
SeseC_02184	-	1796164	1794962	-	conserved hypothetical protein	47.2984	210.47	4657.87	15.3812	340.398
SeseC_02185	-	1796781	1796485	-	conserved hypothetical protein	32.9966	16.6993	1496.94	0	0
SeseC_02186	-	1797182	1796781	-	conserved hypothetical protein	29.602	26.1016	1728.64	8.76876	580.731
SeseC_02187	-	1797741	1797415	-	conserved hypothetical protein	29.9694	12.5714	1023.53	0	0
SeseC_02188	-	1798320	1797910	-	conserved hypothetical protein	33.82	18.0675	1170.36	2.8683	185.8
SeseC_02189	-	1799299	1798700	cspR	tRNA (cytosine34-2'-O-)-methyltransferase	40.3333	689	30572.5	103	4570.34
SeseC_02190	-	1799685	1799407	-	conserved hypothetical protein	43.7276	262	25001.1	73	6965.97
SeseC_02191	-	1800404	1799682	rluB	ribosomal large subunit pseudouridine synthase B	44.675	2699	99386.5	637	23456.5
SeseC_02193	-	1801188	1800649	scpB	segregation and condensation protein B	43.7037	2203	108613	518	25538.7
SeseC_02194	-	1801892	1801185	scpA	segregation and condensation protein A	42.5141	5653	212573	1607	60429
SeseC_02195	-	1802638	1801892	xerD	tyrosine recombinase XerD	44.8461	3167	112873	807	28761.8
SeseC_02196	-	1803095	1802622	-	conserved hypothetical protein	36.9198	2116	118850	519	29150.9
SeseC_02197	-	1803589	1803092	-	phosphoesterase	46.3855	1631	87194.2	551	29456.8
SeseC_02199	-	1804578	1803589	-	HAM1 protein homolog	46.3636	3917	105337	1228	33023.7
SeseC_02200	-	1805453	1804575	murI	glutamate racemase	42.8896	2436	73782.1	756	22897.9
SeseC_02201	-	1805791	1805549	-	conserved hypothetical protein	41.1523	2468	270397	1156	126653
SeseC_02203	-	1806872	1806183	-	membrane protein	42.4638	10485	404559	3404	131342
SeseC_02204	-	1807392	1806892	-	hydrolase	43.3134	2750	146136	1074	57072.8
SeseC_02205	-	1808168	1807431	spoU	RNA methyltransferase TrmH family	44.4444	2811	101407	1126	40620.5
SeseC_02206	-	1809397	1808279	-	transposase IS1548-like	40.2145	624.75	14864.1	257.583	6128.45
SeseC_02207	+	1809737	1810015	acyP	acylphosphatase	43.3692	984	93897.4	537	51242.8
SeseC_02208	+	1810098	1811018	yidC	OxaA-like protein precursor	45.9283	4952	143148	1199	34659.5
SeseC_02209	-	1811805	1811275	greA	transcription elongation factor GreA	41.4313	2559	128304	354	17748.9
SeseC_02210	-	1813407	1811830	-	aminodeoxychorismate lyase	42.3954	6848	115537	1922	32427.2
SeseC_02211	-	1813983	1813504	-	putative arylalkylamine n-acetyltransferase	45.4167	204	11314.9	95	5269.21
SeseC_02212	-	1815377	1814046	murC	UDP-N-acetylmuramate--L-alanine ligase	42.8679	3542	70795.7	1539	30760.8
SeseC_02213	-	1816014	1815421	-	conserved hypothetical protein	40.404	1365	61179.9	524	23485.9
SeseC_02214	-	1819322	1816218	-	SWF/SNF family helicase	43.6393	9395	80556	3889	33345.7
SeseC_02215	-	1820987	1819647	engA	GTP-binding protein EngA	43.5496	8498	168714	1751	34763.2
SeseC_02216	-	1821915	1821007	dnaI	primosomal protein	44.7745	4516	132267	1397	40916.2
SeseC_02217	-	1823076	1821916	dnaB2	replication initiation and membrane attachment protein	42.4634	3161	72486.2	1085	24880.6
SeseC_02218	-	1823557	1823063	nrdR	transcriptional regulator NrdR	41.2121	2331	125372	828	44533.6
SeseC_02219	-	1825112	1823748	covS	TCS sensor kinase CovS-like	40.9524	13456	262450	2944	57420.6
SeseC_02220	-	1825928	1825242	covR	TCS response regulator CovR-like	43.2314	11694	453178	2673	103587
SeseC_02221	-	1826647	1826114	-	conserved hypothetical protein	45.8801	2591	129178	425	21189
SeseC_02222	-	1827828	1826935	htpX	heat shock protein HtpX	44.1834	8091	240950	2839	84545.5
SeseC_02223	-	1828417	1827860	lemA	LemA family protein	40.5018	4808	229400	1279	61023.8
SeseC_02224	+	1828553	1829266	gidB	16S rRNA methyltransferase GidB	40.7563	1608	59958.5	631	23528.5
SeseC_02226	+	1829513	1829629	-	hypothetical protein	41.0256	37	8419.35	19	4323.45
SeseC_02227	-	1829894	1829721	-	Putative V-type Na+-ATPase subunit J	37.3563	0	0	0	0
SeseC_02228	+	1829893	1831176	trkH	potassium uptake protein KtrB	41.433	2177	45139.4	586	12150.5
SeseC_02229	+	1831186	1831860	trkA	potassium uptake protein KtrA	40.8889	1910	75334.2	702	27688.3
SeseC_02230	-	1833142	1831928	sstT	sodium:dicarboxylate symporter family protein	43.3745	1271	27850.4	360	7888.4
SeseC_02232	+	1833570	1834955	-	branched-chain amino acid transport system carrier protein	42.785	1841	35363.4	323	6204.43
SeseC_02233	-	1835692	1835000	metI	D-methionine transport system permease protein MetI	44.733	941	36150.9	140	5378.46
SeseC_02234	-	1836745	1835693	metN	D-methionine transport system ATP-binding protein	43.5897	1179	29809.1	231	5840.45
SeseC_02235	-	1838120	1836750	DUG1	peptidase	44.8578	688	13360.2	148	2874
SeseC_02236	-	1839043	1838198	metQ	lipoprotein	41.3712	416	13091.4	129	4059.59
SeseC_02238	-	1840260	1839415	-	extracellular solute-binding protein	41.7258	12936	407092	4858	152880
SeseC_02239	-	1841198	1840482	-	conserved hypothetical protein	42.9568	7406	274997	1359	50461.8
SeseC_02240	-	1842109	1841339	-	MerR family regulatory protein	44.2283	437	15090	107	3694.81
SeseC_02242	-	1843510	1842410	-	conserved hypothetical protein	46.5032	477	11534.4	169	4086.6
SeseC_02243	-	1844363	1843620	-	methyltransferase	42.0699	615	22007.2	144	5152.91
SeseC_02245	-	1844846	1844493	ybeB	conserved hypothetical protein	42.6554	1944	146203	469	35272.2
SeseC_02246	-	1845438	1844848	-	conserved hypothetical protein	41.4552	4574	206049	1085	48877.1
SeseC_02247	-	1846037	1845438	nadD	nicotinate-nucleotide adenylyltransferase	41.1667	3508	155658	821	36429.6
SeseC_02248	-	1846462	1846154	yhbY	RNA binding protein	38.5113	1289	111060	341	29380.5
SeseC_02249	-	1847607	1846489	-	GTP-binding protein	42.1805	3666	87221.8	1141	27146.8
SeseC_02250	-	1848179	1847607	-	hydrolase HAD subfamily IIIA	40.1396	1341	62307	1380	64119.1
SeseC_02251	-	1848758	1848273	-	competence-specific global transcription modulator	45.2675	12	657.367	6.5	356.074
SeseC_02254	+	1849122	1850405	-	transposase	43.3022	0.2	4.14694	2.3	47.6898
SeseC_02256	-	1857059	1856136	oppF	oligopeptide transport ATP-binding protein OppF	39.8268	11536	332389	1961	56502.6
SeseC_02257	-	1858122	1857052	oppD	oligopeptide transport ATP-binding protein OppD	42.577	5982	148703	961	23888.9
SeseC_02258	-	1859057	1858131	oppC	oligopeptide transport system permease protein OppC	36.0302	7077	203251	1429	41040.8
SeseC_02259	-	1860556	1859057	-	oligopeptide transporter permease protein	38.7333	6825	121136	1499	26605.6
SeseC_02260	-	1862596	1860620	oppA	oligopeptide ABC transporter periplasmic oligopeptide-binding protein OppA	41.2747	27865	375245	7816	105255
SeseC_02261	+	1862904	1864142	dacC	D-alanyl-D-alanine carboxypeptidase precursor DacA.1	41.0008	2747	59026.9	1034	22218.4
SeseC_02262	+	1864465	1865700	dacC	D-alanyl-D-alanine carboxypeptidase	44.1748	224	4824.95	96	2067.83
SeseC_02265	+	1865862	1866965	-	D-alanyl-D-alanine carboxypeptidase	40.7609	2201	53077.9	549	13239.3
SeseC_02266	-	1868543	1867125	sufB	iron-sulfur cluster assembly protein SufB	43.4109	6707	125837	2607	48912.7
SeseC_02267	-	1868990	1868583	iscU	iron-sulfur cluster assembly scaffold protein IscU	47.549	2654	173182	951	62055.9
SeseC_02268	-	1870233	1869007	sufS	cysteine desulfurase SufS	44.2543	5208	113003	1722	37363.8
SeseC_02269	-	1871522	1870260	sufD	iron-sulfur cluster assembly protein SufD	46.7933	5573	117476	1748	36846.9
SeseC_02270	-	1872383	1871613	sufC	ABC transporter, ATP-binding protein	44.4877	4037	139401	1663	57425
SeseC_02271	-	1873664	1872504	-	glycosyl transferase	40.9991	3261	74779.3	721	16533.5
SeseC_02272	-	1874432	1873668	-	adaptor protein	42.6144	4323	150448	1247	43397.8
SeseC_02273	-	1875391	1874552	bacA	undecaprenol kinase (bacitracin resistance protein)	40.8333	2298	72833.9	824	26116.2
SeseC_02275	+	1875707	1877275	-	glutamine-binding protein/permease protein	45.1243	3141	53297.6	1020	17307.7
SeseC_02277	+	1877268	1878008	-	glutamine ABC transporter, ATP-binding protein 2	43.4548	1573	56516.3	499	17928.6
SeseC_02279	-	1879931	1878966	-	putative stomatin/prohibitin-family membrane protease subunit	40.5797	27710	763699	7741	213345
SeseC_02280	-	1881784	1880120	-	phosphatase	44.5646	39426	630422	8247	131870
SeseC_02281	-	1882149	1881784	-	alkaline-shock protein	36.612	4048	294457	1357	98710.1
SeseC_02282	-	1882426	1882301	rpmB	50S ribosomal protein L28	35.7143	4588	969428	1417	299407
SeseC_02283	-	1884236	1882935	-	conserved hypothetical protein	39.0169	1140	23310.8	284	5807.25
SeseC_02284	-	1884685	1884386	-	conserved hypothetical protein	39	14	1242.42	4	354.978
SeseC_02285	-	1885947	1884697	-	conserved hypothetical protein	38.769	43	915.111	32	681.013
SeseC_02287	-	1887596	1885959	-	conserved hypothetical protein	37.7289	36	585.129	8	130.029
SeseC_02288	-	1887948	1887565	-	conserved hypothetical protein	37.5	13	901.312	3	207.995
SeseC_02289	-	1888591	1888292	-	conserved hypothetical protein	38	34	3017.31	12	1064.93
SeseC_02290	-	1891684	1888643	-	conserved hypothetical protein	40.0066	63	551.371	22	192.542
SeseC_02291	-	1893921	1891921	-	conserved hypothetical protein	39.98	156	2075.58	33	439.066
SeseC_02292	-	1894457	1893966	-	conserved hypothetical protein	37.8049	9	487.013	12	649.35
SeseC_02293	-	1895261	1894479	-	conserved hypothetical protein	40.4853	51	1734.09	20	680.035
SeseC_02294	-	1895533	1895261	-	conserved hypothetical protein	35.1648	12	1170.26	0	0
SeseC_02295	-	1896064	1895555	-	conserved hypothetical protein	32.1569	35	1827.09	6	313.216
SeseC_02296	-	1898877	1896181	-	conserved hypothetical protein	41.1568	188	1855.84	44	434.345
SeseC_02297	+	1898892	1899440	-	conserved hypothetical protein	29.6903	211	10232.3	53	2570.2
SeseC_02298	-	1901985	1899634	-	conserved hypothetical protein	39.0731	244	2761.95	46	520.695
SeseC_02299	-	1902343	1901966	-	conserved hypothetical protein	40.7407	26	1831.24	3	211.297
SeseC_02300	-	1902914	1902681	-	conserved hypothetical protein	35.8974	20	2275.5	7	796.425
SeseC_02301	-	1903827	1903075	-	conserved hypothetical protein	36.6534	71	2510.3	23	813.197
SeseC_02302	-	1904442	1903876	-	conserved hypothetical protein	35.4497	7926	372164	4442	208573
SeseC_02303	-	1904744	1904547	-	conserved hypothetical protein	46.9697	14	1882.46	3	403.384
SeseC_02304	-	1908572	1905051	-	putative cell surface protein	40.5168	682	5155.35	125	944.895
SeseC_02305	-	1909293	1908637	-	conserved hypothetical protein	45.6621	87	3525.47	16	648.362
SeseC_02306	-	1909673	1909290	-	conserved hypothetical protein	42.4479	221	15322.3	31	2149.28
SeseC_02309	-	1912245	1909957	-	putative cell surface protein	42.1581	316	3675.4	39	453.609
SeseC_02310	-	1912606	1912280	-	single-strand binding protein ssB	44.0367	29	2361.09	4	325.668
SeseC_02311	-	1913691	1912603	-	putative replication initiation protein Rep	35.629	170	4156.08	24	586.741
SeseC_02312	-	1913877	1913692	-	conserved hypothetical protein	38.172	14	2003.91	4	572.545
SeseC_02314	-	1914233	1913943	-	conserved hypothetical protein	35.0515	26	2378.72	0	0
SeseC_02315	-	1915091	1914762	-	conserved hypothetical protein	35.1515	266	21460	47	3791.81
SeseC_02316	-	1915158	1915042	-	hypothetical protein	39.3162	77	17521.4	13	2958.15
SeseC_02317	-	1915588	1915475	-	hypothetical protein	40.3509	64	14946.4	21	4904.3
SeseC_02318	-	1916598	1915717	fbaA	fructose-bisphosphate aldolase	43.3107	18680	563860	4096	123639
SeseC_02319	-	1917864	1916938	-	conserved hypothetical protein	44.5523	4459	128062	1257	36100.9
SeseC_02320	+	1917854	1917973	-	conserved hypothetical protein	35	5	1109.31	1	221.861
SeseC_02321	-	1919836	1918223	pyrG	CTP synthase	44.7336	7180	118436	598	9864.17
SeseC_02322	-	1920623	1920111	rpoE	DNA-directed RNA polymerase, delta subunit	39.961	7337	380771	1956	101511
SeseC_02324	-	1922218	1920935	tig	trigger factor	42.757	31633	655901	8101	167972
SeseC_02325	-	1922402	1922280	-	hypothetical protein	39.0244	11	2380.95	0	0
SeseC_02326	-	1923982	1922567	amyA	secreted alpha-amylase	43.1497	601	11299.9	444	8348
SeseC_02327	+	1924481	1925272	mscS	mechanosensitive ion channel protein	40.7828	1041	34993.6	149	5008.69
SeseC_02328	-	1925929	1925369	-	conserved hypothetical protein	46.3458	1940	92066.5	3761	178486
SeseC_02331	-	1927169	1926420	pdxK	phosphomethylpyrimidine kinase	43.0667	1570	55731.6	2060	73125.5
SeseC_02332	-	1927908	1927159	truA	tRNA pseudouridine synthase A	41.8667	1464	51968.8	1913	67907.3
SeseC_02333	-	1928075	1927905	-	conserved hypothetical protein	36.8421	1	155.692	0	0
SeseC_02334	+	1928095	1929459	lysC	aspartate kinase	43.37	442	8620.9	277	5402.69
SeseC_02335	-	1929680	1929525	-	conserved hypothetical protein	39.1026	1	170.663	4	682.65
SeseC_02336	-	1930416	1929931	-	competence-specific global transcription modulator	45.2675	12	657.367	6.5	356.074
SeseC_02339	+	1930789	1932069	-	transposase	43.3255	2119.33	44046.6	2.3	47.8015
SeseC_02341	-	1940542	1938131	-	Streptococcal histidine triad protein	42.9104	56	618.121	12	132.455
SeseC_02342	-	1941498	1940557	znuA	zinc-binding lipoprotein LraI precursor, laminin-binding protein	41.9321	2	56.5252	2	56.5252
SeseC_02343	-	1943357	1941810	-	cell surface-anchored protein	44.3798	42	722.339	29	498.758
SeseC_02344	-	1943499	1943383	-	hypothetical protein	41.0256	2	455.1	0	0
SeseC_02345	-	1944861	1943980	-	conserved hypothetical protein	45.9184	22436	677235	5889	177761
SeseC_02347	-	1946027	1945026	ebgR	galactose operon repressor	41.8164	1034	27473.6	231	6137.72
SeseC_02348	+	1946168	1947340	galK	galactokinase	47.5703	1056	23967.8	509	11552.7
SeseC_02349	+	1947344	1948828	galT	galactose-1-phosphate uridylyltransferase	43.8384	862	15454.1	321	5754.95
SeseC_02350	+	1948838	1949848	galE	UDP-glucose 4-epimerase	46.3897	170	4476.73	109	2870.37
SeseC_02351	+	1949925	1950968	galM	aldose 1-epimerase GalM	43.4866	142	3621.18	115	2932.65
SeseC_02353	-	1951433	1951287	-	hypothetical protein	34.6939	0	0	0	0
SeseC_02355	-	1951769	1951641	-	hypothetical protein	43.4109	0	0	0	0
SeseC_02356	-	1951968	1951855	-	hypothetical protein	42.9825	0	0	0	0
SeseC_02358	+	1952021	1952182	-	transposase IS1167	35.8025	0	0	0	0
SeseC_02359	-	1953475	1952693	-	conserved hypothetical protein	30.9068	6488	220603	1409	47908.4
SeseC_02360	-	1954101	1953490	-	restriction endonuclease	31.2092	3681	160132	1009	43893.7
SeseC_02361	-	1954339	1954094	-	restriction endonuclease control protein	34.9593	2800	303030	778	84199.1
SeseC_02362	+	1954426	1955289	yhdJ	methyltransferase	33.5648	2763	85139.3	937	28872.8
SeseC_02364	-	1956528	1955356	-	hypothetical protein	30.6905	2862	64958.3	703	15955.9
SeseC_02366	+	1957529	1958878	-	DNA segregation ATPase FtsK/SpoIIIE related protein	38.7407	2191	43208.7	991	19543.5
SeseC_02367	+	1959159	1960529	-	plasmid replication protein Rep and AAA-class ATPase domain	36.3239	227	4408.1	48	932.109
SeseC_02369	+	1960597	1960857	-	helix-turn-helix protein	36.3985	56	5712.29	21	2142.11
SeseC_02370	+	1960925	1962052	-	phage integrase family integrase/recombinase	37.5	3075	72577	727	17158.8
SeseC_02372	-	1962646	1962254	rpsI	30S ribosomal protein S9	44.5293	4683	317245	673	45591.7
SeseC_02373	-	1963112	1962666	rplM	50S ribosomal protein L13	42.2819	3553	211617	558	33234.5
SeseC_02376	-	1964510	1963650	-	DegV family protein	42.9733	9001	278324	1743	53896.1
SeseC_02377	-	1965220	1964702	-	conserved hypothetical protein	41.2331	6094	312606	1251	64173.1
SeseC_02378	-	1965967	1965221	yjfH	tRNA/rRNA methyltransferase	43.3735	8587	306044	1393	49647
SeseC_02379	-	1966765	1966016	-	membrane protein	45.3333	3803	134998	415	14731.6
SeseC_02380	-	1967428	1967021	-	conserved hypothetical protein	42.402	2884	188191	438	28581
SeseC_02381	-	1968767	1967421	cysS	cysteinyl-tRNA synthetase	44.1722	11345	224233	1951	38561.4
SeseC_02382	-	1969418	1968882	cysE	serine acetyltransferase	49.9069	1537	76201.3	383	18988.4
SeseC_02383	-	1970182	1969430	-	conserved hypothetical protein	41.5671	6621	234095	1455	51443.5
SeseC_02384	-	1972319	1970175	pnp	polyribonucleotide nucleotidyltransferase	46.62	13845	171842	3344	41505.1
SeseC_02385	-	1973529	1972663	-	isertion sequence IS861 transposase	39.331	1377.33	42294.4	295.333	9068.93
SeseC_02387	-	1974086	1973526	-	transposase	37.9679	3784.76	179613	911.735	43268.2
SeseC_02388	-	1974396	1974127	rpsO	30S ribosomal protein S15	42.2222	9729	959328	2026	199774
SeseC_02390	-	1976080	1974662	fneB	fibronectin-binding protein FneB	41.2262	132	2476.59	32	600.386
SeseC_02391	+	1976453	1977067	def	peptide deformylase	43.252	3182	137749	981	42467.5
SeseC_02392	-	1977775	1977194	-	conserved hypothetical protein	46.2199	911	41673.3	208	9514.88
SeseC_02393	-	1978297	1977869	-	transcriptional regulator MarR family	42.1911	1200	74470.9	226	14025.4
SeseC_02394	-	1978416	1978294	-	hypothetical protein	43.0894	216	46753.2	26	5627.7
SeseC_02395	-	1982816	1978419	polC	DNA polymerase III PolC-type	46.0891	13208	79954.8	2806	16986.2
SeseC_02396	-	1983708	1983151	proS	conserved hypothetical protein ProS	47.491	1226	58495.1	496	23665.2
SeseC_02397	-	1985616	1983760	proS	prolyl-tRNA synthetase	46.3651	9503	136242	1844	26437
SeseC_02398	-	1985791	1985651	-	hypothetical protein	39.0071	372	70240.4	85	16049.5
SeseC_02399	-	1987151	1985886	rseP	pheromone-processing membrane metalloprotease	43.128	4678	98376	1248	26244.8
SeseC_02400	-	1987977	1987183	cdsA	phosphatidate cytidylyltransferase CdsA	43.0189	3161	105857	696	23308
SeseC_02401	-	1988736	1987987	uppS	undecaprenyl pyrophosphate synthetase	43.6	1841	65351.5	532	18884.8
SeseC_02403	-	1989269	1988910	-	preprotein translocase subunit	43.6111	6839	505770	2138	158113
SeseC_02404	-	1989745	1989383	-	conserved hypothetical protein	45.73	5963	437342	2495	182990
SeseC_02406	-	1991413	1989854	dexB	glucan 1,6-alpha-glucosidase	44.1667	223	3805.78	89	1518.9
SeseC_02407	-	1992787	1991654	msmX	multiple sugar-binding transport ATP-binding protein	44.9735	2292	53810.2	792	18594.1
SeseC_02410	-	1994239	1994081	-	conserved hypothetical protein	40.2516	55	9209.34	24	4018.62
SeseC_02411	+	1994541	1995806	-	streptokinase	40.1264	196	4121.78	160	3364.72
SeseC_02412	-	1996395	1995952	dtd	D-tyrosyl-tRNA(Tyr) deacylase	49.0991	1147	68777	376	22545.9
SeseC_02414	-	1998629	1996410	relA	GTP pyrophosphokinase RelA	47.8829	6650	79750.2	1781	21358.6
SeseC_02415	-	2000600	1998852	szm	antiphagocytic cell surface-anchored fibrinogen-and IgG Fc-binding protein SzM	37.3356	388601	5.9153e+06	43638	664260
SeseC_02416	+	2000829	2002034	-	AraC family regulatory protein	40.796	33114	731017	11760	259611
SeseC_02418	+	2002244	2002702	nrdI	NrdI-like protein	45.7516	6909	400742	1163	67457.4
SeseC_02420	-	2003818	2002997	-	endonuclease/exonuclease/phosphatase family protein	46.837	559	18105.2	250	8097.13
SeseC_02421	-	2006019	2003896	gamP	glucose-specific phosphotransferase system (PTS), IIABC component	46.7514	4581	57420.7	3146	39433.7
SeseC_02422	-	2007402	2006380	-	LacI family regulatory protein	46.0411	934	24307.2	289	7521.16
SeseC_02424	-	2008542	2007505	-	conserved hypothetical protein	42.4855	1576	40422.4	695	17825.9
SeseC_02425	-	2009821	2008562	-	conserved hypothetical protein	40.2381	97	2049.58	87	1838.28
SeseC_02426	-	2010805	2010059	rsmE	16S ribosomal RNA methyltransferase RsmE	47.3896	5025	179093	1323	47152.2
SeseC_02427	-	2011758	2010805	prmA	ribosomal protein L11 methyltransferase	46.5409	2494	69600.3	732	20428
SeseC_02428	-	2012176	2012003	-	hypothetical protein	36.7816	0	0	0	0
SeseC_02429	+	2012321	2014864	-	histidine triad protein	44.1038	74	774.422	48	502.328
SeseC_02430	-	2015490	2015062	-	MutT/nudix family protein	44.9883	646	40090.2	174	10798.3
SeseC_02431	-	2015851	2015510	-	conserved hypothetical protein	44.152	749	58306.7	149	11599.1
SeseC_02432	-	2016323	2015853	-	conserved hypothetical protein	40.3397	1032	58334	243	13735.6
SeseC_02434	+	2016474	2018210	pabBC	chorismate binding enzyme	45.5959	2306	35344.5	1138	17442.4
SeseC_02435	+	2018239	2018859	trpG	anthranilate synthase component II	46.6989	607	26023.2	278	11918.3
SeseC_02436	+	2018852	2020123	ycaJ	ATPase	45.5975	1896	39683.9	562	11762.8
SeseC_02437	+	2020703	2021260	-	conserved hypothetical protein	29.9283	430	20516.2	72	3435.27
SeseC_02438	+	2021369	2022229	-	positive transcriptional regulator MutR family	26.8293	1211	37445.9	159	4916.51
SeseC_02439	+	2022489	2022710	-	conserved hypothetical protein	23.4234	52	6236.1	16	1918.8
SeseC_02440	+	2022691	2023908	-	major facilitator superfamily protein	25.9442	792	17311.7	381	8328
SeseC_02441	+	2024574	2024759	-	DNA topology modulation protein	26.3441	106	15172.5	18	2576.45
SeseC_02443	+	2025363	2026622	-	transposase	43.4921	0.771429	16.3	3.97143	83.9149
SeseC_02445	+	2027278	2028651	cspZ	Emm-like cell surface protein CspZ.1	41.2664	92	1782.64	35	678.179
SeseC_02448	-	2029884	2028841	-	collagen-like protein	49.7126	899.023	22926.3	287.174	7323.31
SeseC_02449	-	2030646	2030077	-	phosphoglycerate mutase family protein	45.0877	708	33069	231	10789.5
SeseC_02450	-	2031730	2030648	-	microcin self-immunity protein	45.337	1185	29130.8	556	13668.1
SeseC_02451	-	2031990	2031862	-	hypothetical protein	46.5116	0	0	0	0
SeseC_02452	+	2032112	2032225	-	hypothetical protein	50	0	0	1	233.538
SeseC_02453	-	2033699	2032608	gldA	glycerol dehydrogenase	45.2381	189	4607.89	71	1731.01
SeseC_02454	-	2034492	2033824	fsaA	fructose-6-phosphate aldolase 1	45.7399	51	2029.58	15	596.936
SeseC_02455	-	2036924	2034507	pflD	pyruvate formate-lyase	45.5335	468	5152.91	130	1431.36
SeseC_02456	-	2038509	2037205	celB	sugar phosphotransferase system (PTS), IIC component	45.1341	208	4243.42	47	958.849
SeseC_02457	-	2038828	2038520	celA	sugar phosphotransferase system (PTS), IIB component	43.6893	53	4566.47	4	344.639
SeseC_02458	-	2039173	2038853	celC	PTS system cellobiose-specific IIA component CelA	40.81	23	1907.59	2	165.878
SeseC_02459	-	2039332	2039207	-	conserved hypothetical protein	28.5714	2	422.593	2	422.593
SeseC_02460	-	2040392	2039412	deoR	putative transcriptional regulator	45.3619	1684	45702.1	449	12185.4
SeseC_02461	-	2041153	2040407	-	putative HTH-type transcriptional regulator	44.1767	1806	64366.5	479	17071.7
SeseC_02462	+	2041425	2042051	pflC	pyruvate formate-lyase activating enzyme	42.4242	159	6751.38	51	2165.54
SeseC_02463	-	2043458	2042166	purA	adenylosuccinate synthetase	45.7077	13154	270846	2365	48696.2
SeseC_02464	+	2043624	2043743	-	hypothetical protein	31.6667	1	221.861	0	0
SeseC_02465	+	2043801	2044658	-	membrane protein	44.289	1247	38693.9	239	7416.06
SeseC_02466	+	2044672	2045937	-	toxic anion resistance protein	45.4976	2600	54676.7	420	8832.39
SeseC_02468	-	2046273	2046124	-	hypothetical protein	37.3333	8	1419.91	1	177.489
SeseC_02469	-	2048859	2046361	FbpZ	fibronectin-binding protein	36.8147	908	9673.47	267	2844.51
SeseC_02470	-	2049744	2048920	srtA	sortase C family protein SrtC.3	39.3939	117	3775.68	50	1613.54
SeseC_02471	-	2050589	2049759	srtC	sortase C family protein SrtC.4	40.3129	120	3844.53	50	1601.89
SeseC_02472	-	2051589	2050639	FszE	T-antigen-like fimbrial structural subunit protein	39.8528	181	5067.12	67	1875.67
SeseC_02473	-	2053528	2051678	FszF	fimbrial subunit protein	33.7115	563	8097.76	151	2171.87
SeseC_02475	+	2053862	2055070	araC	transcriptional regulator AraC family	35.5666	1205	26535.3	320	7046.71
SeseC_02476	+	2055320	2056192	hslO	heat shock protein 33 homolog	46.6208	1664	50746	395	12046.1
SeseC_02477	+	2056215	2057156	-	tRNA-dihydrouridine synthase	46.7091	3010	85070.4	703	19868.6
SeseC_02478	+	2057178	2057819	dgk	deoxynucleoside kinase protein	40.0312	4790	198638	1058	43874.6
SeseC_02479	+	2057870	2057983	-	hypothetical protein	49.1228	3	700.615	1	233.538
SeseC_02480	+	2058106	2059110	-	conserved hypothetical protein	40.796	1923	50942	431	11417.6
SeseC_02482	-	2060012	2059209	-	ABC transporter ATP-binding protein	44.9005	4226	139938	624	20662.9
SeseC_02483	-	2060905	2060021	-	transport system permease protein	42.1469	3733	112299	493	14830.9
SeseC_02484	-	2061982	2061020	-	lipoprotein	45.2752	3223	89103.9	474	13104.3
SeseC_02485	-	2062995	2062000	-	lipoprotein	47.0884	2030	54262.5	307	8206.2
SeseC_02489	-	2065409	2065014	ssb	single stranded DNA-binding protein	43.4343	61	4101.07	9	605.076
SeseC_02491	+	2065521	2066234	-	S-adenosylmethionine-dependent methyltransferase	42.7171	385	14355.7	104	3877.91
SeseC_02492	-	2066362	2066246	-	hypothetical protein	43.5897	35	7964.25	9	2047.95
SeseC_02493	-	2067163	2066537	-	tRNA-binding protein	46.7305	2051	87088.5	530	22504.6
SeseC_02495	-	2067495	2067178	-	thioredoxin	42.4528	682	57097.9	130	10883.8
SeseC_02496	-	2067839	2067492	-	hypothetical membrane associated protein	41.6667	176	13464.7	50	3825.2
SeseC_02497	-	2068098	2067958	-	hypothetical protein	41.844	25	4720.45	0	0
SeseC_02498	+	2068171	2069238	pepA	glutamyl-aminopeptidase	47.0974	1480	36893.8	343	8550.39
SeseC_02499	+	2069327	2070100	proC	pyrroline-5-carboxylate reductase	43.1525	1252	43065.2	300	10319.1
SeseC_02500	-	2070761	2070324	-	membrane protein	37.2146	305	18539.1	86	5227.42
SeseC_02501	-	2071465	2070791	-	membrane-bound protease CAAX family	40.8889	611	24099.1	202	7967.29
SeseC_02503	-	2071927	2071475	-	conserved hypothetical protein	40.6181	223	13106	93	5465.72
SeseC_02504	-	2072132	2071929	-	putative HTH-type transcriptional regulator	39.7059	148	19315	188	24535.3
SeseC_02505	+	2072562	2073320	-	conserved hypothetical protein	41.2385	197	6910.15	52	1824
[truncated: 160 more rows]
