# Supplementary material for: Insight into the specific virulence related genes and toxin-antitoxin virulent pathogenicity islands in swine streptococcosis pathogen Streptococcus equi ssp. zooepidemicus strain ATCC35246
Source: BMC Genomics. 2013 Jun 7;14:377. doi: 10.1186/1471-2164-14-377 (PMC3750634; doi:10.1186/1471-2164-14-377)
Supplement: Additional file 2: Table S2 — Comparative gene expression analysis in vitro and in vivo for S. zoopedemicus ATCC35246. [file 1471-2164-14-377-S2.xls]

## Sheet: differentgene-rpkm-annotation
GeneNames	gene name	annotation	rpkm_N	rpkm_R	value1_N	value2_R	log2(Fold_change)	log2(Fold_change) normalized	p-value	Signature(p-value < 0.001)
SeseC_01926	-	conserved hypothetical protein	0	986.05	0	7	-3.80735	-5.65128	3.05e-05	TRUE
SeseC_01633	malE	maltodextrin-binding protein precursor	11832.6	160797	560	7610	-3.7644	-5.60832	0	TRUE
SeseC_01632	-	cyclomaltodextrinase	5634.57	50805.1	360	3246	-3.17259	-5.01652	0	TRUE
SeseC_00933	-	conserved hypothetical protein	165.878	1301.1	2	16	-3	-4.84392	5.15e-10	TRUE
SeseC_01192	-	ABC transporter ATP-binding protein	6561.03	51729.7	173	1364	-2.979	-4.82292	0	TRUE
SeseC_01631	-	cyclomaltodextrin glucanotransferase precursor	5266.02	40304.8	413	3161	-2.93617	-4.78009	0	TRUE
SeseC_01699	-	hypothetical protein	227.55	1592.85	1	7	-2.80735	-4.65128	4.48e-05	TRUE
SeseC_01323	-	conserved hypothetical protein	181.111	1086.67	1	6	-2.58496	-4.42889	0.000184738	TRUE
SeseC_00404	-	hypothetical protein	12101.5	72205.8	60	358	-2.57693	-4.42085	2.84e-183	TRUE
SeseC_00455	-	isochorismatase family protein	4150.95	23522.1	87	493	-2.5025	-4.34642	1.45e-249	TRUE
SeseC_00513	-	conserved hypothetical protein	184.884	924.422	1	5	-2.32193	-4.16585	0.000778712	TRUE
SeseC_01193	-	ABC transporter permease protein	10518.2	49767.5	1043	4935	-2.24231	-4.08623	0	TRUE
SeseC_00548	lacA	galactose-6-phosphate isomerase subunit LacA	124.992	562.465	2	9	-2.16993	-4.01385	8.21e-06	TRUE
SeseC_00323	-	conserved hypothetical protein	311.384	1089.85	2	7	-1.80735	-3.65128	0.000139077	TRUE
SeseC_00357	-	exported protein	208.32	624.961	5	15	-1.58496	-3.42889	5.24e-08	TRUE
SeseC_00471	hrcA	heat-inducible transcription repressor HrcA	211083	599090	8206	23290	-1.50496	-3.34888	0	TRUE
SeseC_00108	-	alanine racemase Alr	276.541	779.343	11	31	-1.49476	-3.33869	1e-14	TRUE
SeseC_02599	-	membrane protein	3.12094	20.4878	17	43	-1.3388	-3.18272	4.38e-19	TRUE
SeseC_01630	malF	maltodextrin transport system permease protein MalC	7283.17	18279.3	357	896	-1.32757	-3.1715	0	TRUE
SeseC_01626	malA	maltodextrose utilization protein MalA	15538.3	35914.3	485	1121	-1.20873	-3.05265	0	TRUE
SeseC_01194	-	conserved hypothetical protein	14894.8	33580.2	334	753	-1.1728	-3.01672	8.73e-291	TRUE
SeseC_01916	traG	conjugal transfer protein TraG	79.95	175.709	4	9	-1.16993	-3.01385	6.83e-05	TRUE
SeseC_00240	-	hypothetical protein	865.8	1948.05	4	9	-1.16993	-3.01385	6.83e-05	TRUE
SeseC_00403	-	conserved hypothetical protein	1.55545e+06	3.48e+06	7712	17254	-1.16175	-3.00568	0	TRUE
SeseC_01627	malD	maltose/maltodextrin ABC transport system permease protein	9161.76	18355.4	287	575	-1.00251	-2.84643	2.7e-210	TRUE
SeseC_01338	-	hypothetical protein	910.2	1820.4	4	8	-1	-2.84392	0.000263631	TRUE
SeseC_02328	-	conserved hypothetical protein	92066.5	178486	1940	3761	-0.95506	-2.79898	0	TRUE
SeseC_00822	-	hypothetical protein	893.83	1659.97	14	26	-0.893085	-2.73701	1.13e-10	TRUE
SeseC_00472	grpE	GrpE protein (HSP-70 cofactor)	185196	341666	3965	7315	-0.883537	-2.72746	0	TRUE
SeseC_01195	-	integral membrane protein	28074	51056.5	987	1795	-0.862862	-2.70678	0	TRUE
SeseC_01534	-	hypothetical protein	682.65	1228.77	5	9	-0.847997	-2.69192	0.000169307	TRUE
SeseC_01877	-	conserved hypothetical protein	1075.69	1815.23	16	27	-0.754888	-2.59881	1.65e-10	TRUE
SeseC_00473	dnaK	chaperone protein DnaK (heat shock protein 70)	312520	523651	21552	36112	-0.744657	-2.58858	0	TRUE
SeseC_01112	-	amino acid ABC transporter, amino acid-binding/permease protein	28686.4	46533.6	876	1421	-0.697904	-2.54183	0	TRUE
SeseC_01664	-	thioesterase superfamily protein	42375.5	67297.9	573	910	-0.667331	-2.51125	3.69e-290	TRUE
SeseC_00334	-	hypothetical protein	4904.3	7473.22	21	32	-0.607683	-2.45161	1.66e-11	TRUE
SeseC_00218	-	hypothetical protein	1339.54	2009.31	8	12	-0.584963	-2.42889	4.11e-05	TRUE
SeseC_00570	rbsB	D-ribose-binding protein precursor RbsB	4560.86	6676.45	166	243	-0.549773	-2.3937	8.4e-75	TRUE
SeseC_00299	ugpE	ABC transporter membrane-spanning permease - sugar transport	2370.79	3460.08	74	108	-0.545434	-2.38936	3.67e-34	TRUE
SeseC_00384	-	hypothetical protein	2380.95	3463.2	11	16	-0.540568	-2.38449	2.8e-06	TRUE
SeseC_01923	dcm	C-5 cytosine-specific DNA methylase	207.455	299.657	9	13	-0.530515	-2.37444	2.53e-05	TRUE
SeseC_01139	fer	ferredoxin	8336.61	11967.1	62	89	-0.521537	-2.36546	3.93e-28	TRUE
SeseC_01442	-	transposase	26541	36772.6	1256	1740	-0.470251	-2.31417	0	TRUE
SeseC_01248	-	membrane protein	41983	58122.8	861	1192	-0.469299	-2.31322	0	TRUE
SeseC_02292	-	conserved hypothetical protein	487.013	649.35	9	12	-0.415037	-2.25896	8.56e-05	TRUE
SeseC_02331	pdxK	phosphomethylpyrimidine kinase	55731.6	73125.5	1570	2060	-0.39188	-2.2358	0	TRUE
SeseC_02332	truA	tRNA pseudouridine synthase A	51968.8	67907.3	1464	1913	-0.385921	-2.22984	0	TRUE
SeseC_01185	-	CsbD-like protein	599026	776111	4455	5772	-0.373646	-2.21757	0	TRUE
SeseC_02504	-	putative HTH-type transcriptional regulator	19315	24535.3	148	188	-0.345135	-2.18906	1.62e-52	TRUE
SeseC_01008	-	PTS system mannose/fructose permease IIC component	1026.3	1297.96	34	43	-0.338802	-2.18272	3.33e-13	TRUE
SeseC_00620	-	conserved hypothetical protein	30911	38688.6	310	388	-0.323788	-2.16771	3.86e-105	TRUE
SeseC_00935	-	conjugation protein	151.162	180.471	8	10	-0.321928	-2.16585	0.000475781	TRUE
SeseC_00868	-	Lanthionine synthetase C family protein	324882	403466	15156	18822	-0.312531	-2.15645	0	TRUE
SeseC_00135	tktA	transketolase subunit	3351.19	4157.96	108	134	-0.311202	-2.15512	3.09e-37	TRUE
SeseC_00134	-	sugar-specific permease, SgaT/UlaA family	2476.13	3070.4	125	155	-0.31034	-2.15426	8.83e-43	TRUE
SeseC_02038	-	hypothetical protein	2746.85	3380.74	13	16	-0.29956	-2.14348	1.13e-05	TRUE
SeseC_01004	-	tagatose 1,6-diphosphate aldolase	1620.47	1998.17	61	75	-0.298081	-2.142	2.05e-21	TRUE
SeseC_01221	-	conserved hypothetical protein	767.646	895.587	9	11	-0.289507	-2.13343	0.000283361	TRUE
SeseC_01810	-	lantibiotic transport ATP-binding protein	13350.6	16308.8	343	419	-0.288742	-2.13266	3.96e-111	TRUE
SeseC_00764	-	membrane protein	121029	145510	791	951	-0.265768	-2.10969	2.67e-246	TRUE
SeseC_00219	-	CHY zinc finger protein	25038.6	30004.1	237	284	-0.261004	-2.10493	1.01e-74	TRUE
SeseC_01617	malQ	4-alpha-glucanotransferase	127814	151930	7086	8423	-0.249363	-2.09329	0	TRUE
SeseC_00870	-	conserved hypothetical protein	91280.1	107276	2448	2877	-0.232962	-2.07688	0	TRUE
SeseC_00869	-	predicted protein	148622	174514	5895	6922	-0.231697	-2.07562	0	TRUE
SeseC_01933	atoD	acetate CoA-transferase alpha subunit	4374.14	5131.2	104	122	-0.230298	-2.07422	1.6e-32	TRUE
SeseC_01247	pdxK	pyridoxamine kinase	42138.4	48687.1	1377	1591	-0.208405	-2.05233	0	TRUE
SeseC_00145	cspA	cold shock protein	2.00119e+06	2.30368e+06	15785	18171	-0.203084	-2.04701	0	TRUE
SeseC_01800	-	thiolase	5916.3	6775.12	248	284	-0.195551	-2.03947	7.87e-72	TRUE
SeseC_01721	-	conserved hypothetical protein	1203.35	1402.77	15	17	-0.180572	-2.0245	1.28e-05	TRUE
SeseC_01407	clpB	ATP-dependent protease ATP-binding subunit ClpL	118470	131922	9318	10376	-0.155158	-1.99908	0	TRUE
SeseC_01901	-	transposase	189.204	216.159	9	10	-0.152003	-1.99593	0.000912745	TRUE
SeseC_01257	-	conserved hypothetical protein	648244	706161	11103	12095	-0.123461	-1.96738	0	TRUE
SeseC_00569	rbsC	ribose transport system permease protein RbsC	5059	5482.94	179	194	-0.116097	-1.96002	3.21e-47	TRUE
SeseC_01860	mutT	MutT/NUDIX family protein	29335	31389.3	357	382	-0.0976486	-1.94157	4.28e-90	TRUE
SeseC_02025	-	binding-protein-dependent transport system membrane protein	1651.71	1763.69	59	63	-0.0946369	-1.93856	3.21e-16	TRUE
SeseC_01183	-	conserved hypothetical protein	637693	678121	4527	4814	-0.0886808	-1.9326	0	TRUE
SeseC_01182	-	conserved hypothetical protein	1.05423e+06	1.11599e+06	23046	24396	-0.0821283	-1.92605	0	TRUE
SeseC_01264	-	bacteriocin	2305.05	2420.31	20	21	-0.0703893	-1.91431	2.94e-06	TRUE
SeseC_02250	-	hydrolase HAD subfamily IIIA	62307	64119.1	1341	1380	-0.041359	-1.88528	5.48e-308	TRUE
SeseC_01653	licR	BglG family transcription antiterminator, PTS system IIA component	1066	1092.65	80	82	-0.0356239	-1.87955	7.21e-20	TRUE
SeseC_01256	hly	hemolysin III HylIII	516395	528991	12627	12935	-0.0347681	-1.87869	0	TRUE
SeseC_00962	-	membrane protein	41433.7	41727.6	705	710	-0.0101958	-1.85412	6e-156	TRUE
SeseC_01719	-	conserved hypothetical protein	714.178	680.074	11	11	0	-1.84392	0.000970748	TRUE
SeseC_01253	-	conserved hypothetical protein	1350.46	1350.46	14	14	0	-1.84392	0.000197942	TRUE
SeseC_00549	lacB	galactose-6-phosphate isomerase subunit LacB	670.744	670.744	13	13	0	-1.84392	0.000335467	TRUE
SeseC_01891	-	helicase	435.799	435.799	22	22	0	-1.84392	3.08e-06	TRUE
SeseC_00553	lacT	transcription antiterminator LacT	768.906	768.906	24	24	0	-1.84392	1.1e-06	TRUE
SeseC_00298	msmF	transport system permease	1176.9	1176.9	37	37	0	-1.84392	1.45e-09	TRUE
SeseC_01403	-	DNA/RNA non-specific endonuclease	128531	128333	3896	3890	0.00222352	-1.8417	0	TRUE
SeseC_00790	sodA	superoxide dismutase [Mn]	417495	407917	9503	9285	0.0334811	-1.81044	0	TRUE
SeseC_01984	troR	transcriptional regulator of metal ABC transporter MtsR-like	84841.4	82705	2065	2013	0.0367946	-1.80713	0	TRUE
SeseC_01188	-	conserved hypothetical protein	1.37015e+06	1.33405e+06	25166	24503	0.0385175	-1.80541	0	TRUE
SeseC_01491	-	lipoprotein	23932.7	23271.8	507	493	0.0403981	-1.80352	6.36e-105	TRUE
SeseC_01181	-	conserved hypothetical protein	2.00527e+06	1.9194e+06	16721	16005	0.0631385	-1.78078	0	TRUE
SeseC_00474	dnaJ	chaperone protein DnaJ	89615.9	84983.8	3908	3706	0.0765676	-1.76736	0	TRUE
SeseC_00943	-	transcriptional regulator	39219.4	37072.3	274	259	0.0812238	-1.7627	2.56e-54	TRUE
SeseC_00053	adh	zinc-binding alcohol dehydrogenase	272403	253946	10774	10044	0.10122	-1.7427	0	TRUE
SeseC_00552	-	conserved hypothetical protein	2958.15	2746.85	14	13	0.106915	-1.73701	0.000578532	TRUE
SeseC_00791	-	conserved hypothetical protein	22262.3	20624.5	1169	1083	0.110242	-1.73368	4.71e-216	TRUE
SeseC_00561	-	TetR family transcriptional regulator	111933	103440	2346	2168	0.113838	-1.73008	0	TRUE
SeseC_01019	aroA	conserved hypothetical protein	11351	10422.3	110	101	0.123148	-1.72077	1.58e-21	TRUE
SeseC_00214	-	transposase	11633.2	10621.2	551	503	0.131494	-1.71243	1.05e-99	TRUE
SeseC_00196	proV	glycine betaine transport ATP-binding protein OpuAA	42971	38678.4	1932	1739	0.151837	-1.69209	0	TRUE
SeseC_02425	-	conserved hypothetical protein	2049.58	1838.28	97	87	0.156969	-1.68695	2.74e-18	TRUE
SeseC_01359	-	4-oxalocrotonate tautomerase	30849.3	27637.6	365	327	0.158606	-1.68532	4.66e-64	TRUE
SeseC_02554	-	ABC transporter ATP-binding protein	1.97682	4.5604	18	16	0.169925	-1.674	0.000199314	TRUE
SeseC_00199	proW	glycine-betaine binding permease protein	72533.7	63751.5	4716	4145	0.186192	-1.65773	0	TRUE
SeseC_01005	-	GntR family regulatory protein	5694.44	4954.9	154	134	0.200697	-1.64323	2.31e-26	TRUE
SeseC_02610	-	conserved hypothetical protein	73.1537	164.655	113	98	0.205469	-1.63845	1.23e-19	TRUE
SeseC_01255	-	conserved hypothetical protein	140816	120128	4792	4088	0.229233	-1.61469	0	TRUE
SeseC_01337	GntR	transcriptional regulator GntR family	30432.1	25899.7	799	680	0.232661	-1.61126	3.97e-123	TRUE
SeseC_00137	dxs	transketolase subunit	7276.48	6192.14	255	217	0.232802	-1.61112	1.56e-40	TRUE
SeseC_01184	-	conserved hypothetical protein	1.54751e+06	1.31263e+06	31388	26624	0.237486	-1.60644	0	TRUE
SeseC_01404	ndk	nucleoside diphosphate kinase	175461	148520	2768	2343	0.240487	-1.60344	0	TRUE
SeseC_01751	-	putative phage shock protein C	2.26299e+06	1.91103e+06	23205	19596	0.243877	-1.60005	0	TRUE
SeseC_01189	-	GntR family regulatory protein	128016	107986	3087	2604	0.245476	-1.59845	0	TRUE
SeseC_00154	groES	co-chaperonin GroES	174346	146613	1886	1586	0.249937	-1.59399	3.95e-280	TRUE
SeseC_01157	-	lipoprotein	11594	9733.27	81	68	0.252387	-1.59154	1.4e-13	TRUE
SeseC_01222	-	conserved hypothetical protein	1468.85	1231.52	68	57	0.254573	-1.58935	1.34e-11	TRUE
SeseC_01038	-	hypothetical protein	29517.2	24694.1	153	128	0.257388	-1.58654	4.32e-24	TRUE
SeseC_01622	malE	maltose/maltodextrin ABC transporter, substrate binding periplasmic protein MalE	280161	233453	13196	10996	0.263122	-1.5808	0	TRUE
SeseC_00452	-	universal stress protein	86572.5	71243.9	1395	1148	0.281142	-1.56278	1.23e-197	TRUE
SeseC_02411	-	streptokinase	4121.78	3364.72	196	160	0.292782	-1.55114	8.5e-29	TRUE
SeseC_02592	-	conserved hypothetical protein	181.98	384.711	1154	940	0.295911	-1.54801	5.49e-160	TRUE
SeseC_01649	celB	cellobiose permease IIC component CelB	829.568	675.23	43	35	0.296982	-1.54694	2.02e-07	TRUE
SeseC_00054	adhP	alcohol dehydrogenase	130892	106101	5000	4053	0.302938	-1.54098	0	TRUE
SeseC_02351	galM	aldose 1-epimerase GalM	3621.18	2932.65	142	115	0.304257	-1.53967	6.08e-21	TRUE
SeseC_00551	-	tagatose 1,6-diphosphate aldolase	1538.33	1239.93	57	46	0.309328	-1.53459	3.15e-09	TRUE
SeseC_00879	-	conserved hypothetical protein	13050.7	10492.7	250	201	0.314733	-1.52919	4.85e-35	TRUE
SeseC_00133	-	sugar phosphotransferase system (PTS)	5638.98	4529.67	61	49	0.316027	-1.5279	1.1e-09	TRUE
SeseC_01735	-	hypothetical protein	12839.6	10196.2	68	54	0.332575	-1.51135	2.21e-10	TRUE
SeseC_01738	-	conserved hypothetical protein	8548.79	6757.61	105	83	0.339206	-1.50472	4.42e-15	TRUE
SeseC_01896	-	glucan-binding protein	195.609	154.428	19	15	0.341037	-1.50289	0.000865608	TRUE
SeseC_00667	cas5	CRISPR-associated protein Cas5, Dvulg subtype	100429	79204.5	2716	2142	0.342525	-1.5014	0	TRUE
SeseC_01009	-	sugar phosphotransferase system (PTS), mannose/fructose/sorbose family, IID component	910.2	715.157	28	22	0.347923	-1.496	5.81e-05	TRUE
SeseC_00464	sfs	fibronectin-binding protein Sfs	839.475	659.588	42	33	0.347923	-1.496	8.49e-07	TRUE
SeseC_00550	lacC	tagatose-6-phosphate kinase LacC	1455.3	1141.41	51	40	0.350497	-1.49343	6.16e-08	TRUE
SeseC_00580	-	export ATP-binding protein	1514.12	1177.65	36	28	0.36257	-1.48135	6.72e-06	TRUE
SeseC_00511	-	exported protein	53361.2	41395	932	723	0.366334	-1.47759	1.93e-115	TRUE
SeseC_02042	-	bacteriocin	4404.86	3302.23	42	32	0.392317	-1.45161	2.13e-06	TRUE
SeseC_00729	clpE	ATP-dependent Clp protease ATP-binding subunit ClpE	76255.9	57962.4	6161	4683	0.395731	-1.44819	0	TRUE
SeseC_00568	rbsA	ribose import ATP-binding protein RbsA	13068.7	9864.5	726	548	0.405794	-1.43813	1.5e-84	TRUE
SeseC_00969	-	DNA-binding protein	7854.4	5916.3	77	58	0.408806	-1.43512	2.48e-10	TRUE
SeseC_01432	gdhA	glutamate dehydrogenase	73303	55061.1	3717	2792	0.41284	-1.43108	0	TRUE
SeseC_00300	-	conserved hypothetical protein	2335.38	1751.54	40	30	0.415037	-1.42889	5.72e-06	TRUE
SeseC_02285	-	conserved hypothetical protein	915.111	681.013	43	32	0.426265	-1.41766	3.2e-06	TRUE
SeseC_01087	-	TetR family transcriptional regulator	1748	1299.79	39	29	0.427421	-1.4165	9.38e-06	TRUE
SeseC_01654	-	conserved hypothetical protein	1600.31	1188.11	66	49	0.429684	-1.41424	8.77e-09	TRUE
SeseC_01431	def	peptide deformylase	135275	100077	2256	1669	0.434783	-1.40914	6.69e-246	TRUE
SeseC_02326	amyA	secreted alpha-amylase	11299.9	8348	601	444	0.436805	-1.40712	1.08e-66	TRUE
SeseC_00898	-	conserved hypothetical protein	172742	127132	1674	1232	0.442297	-1.40163	1.35e-180	TRUE
SeseC_00351	-	DNA-binding protein	92755.6	67034.7	1850	1337	0.468526	-1.3754	2.45e-190	TRUE
SeseC_01289	-	Mg2+/citrate complex transporter	3754.58	2711.64	198	143	0.469485	-1.37444	6.75e-22	TRUE
SeseC_01306	xerC	tyrosine recombinase XerC	8650.73	6239.46	348	251	0.4714	-1.37252	4.11e-37	TRUE
SeseC_00430	scrK	fructokinase ScrK	2135.89	1534.23	71	51	0.477322	-1.3666	1.08e-08	TRUE
SeseC_01287	citG	2-(5''-triphosphoribosyl)-3'-dephosphocoenzyme-A synthase	2857.87	2045.64	95	68	0.482393	-1.36153	4.57e-11	TRUE
SeseC_01483	rluD	RNA pseudouridylate synthase	53336.4	38037.6	1785	1273	0.487692	-1.35623	1.6e-177	TRUE
SeseC_00520	-	exported protein	42411.6	30131.9	822	584	0.49317	-1.35075	5.41e-82	TRUE
SeseC_01931	bdh	3-hydroxybutyrate dehydrogenase	2923.75	2063.83	85	60	0.5025	-1.34142	9.66e-10	TRUE
SeseC_01549	-	PTS system mannose/fructose family IIA component	4155.09	2923.95	81	57	0.50696	-1.33696	2.77e-09	TRUE
SeseC_01612	-	hypothetical protein	899957	631832	6186	4343	0.510315	-1.33361	0	TRUE
SeseC_00664	-	CRISPR-associated helicase	7171.17	5033.92	661	464	0.510525	-1.3334	2.83e-64	TRUE
SeseC_01057	glgB	1,4-alpha-glucan branching enzyme	14479.4	10120	1023	715	0.516791	-1.32713	2.44e-97	TRUE
SeseC_01071	-	membrane protein	40247.5	27873.3	322	223	0.530017	-1.31391	4.01e-31	TRUE
SeseC_02343	-	cell surface-anchored protein	722.339	498.758	42	29	0.534336	-1.30959	3e-05	TRUE
SeseC_02421	gamP	glucose-specific phosphotransferase system (PTS), IIABC component	57420.7	39433.7	4581	3146	0.542144	-1.30178	0	TRUE
SeseC_00266	cynT	carbonic anhydrase	68212.5	46682.8	1299	889	0.547146	-1.29678	2.16e-116	TRUE
SeseC_01814	isp	lantibiotic leader peptide processing serine protease	1469.41	1005.38	76	52	0.547488	-1.29644	2.94e-08	TRUE
SeseC_00833	-	glucuronide permease	5014.5	3429.16	291	199	0.548251	-1.29567	2.17e-27	TRUE
SeseC_00156	groEL	60 kDa chaperonin	303418	206487	18531	12611	0.555258	-1.28866	0	TRUE
SeseC_01750	hprK	HPr kinase/phosphorylase	287416	195034	9878	6703	0.559412	-1.28451	0	TRUE
SeseC_00994	-	collagen-like protein	8296.83	5592.48	316	213	0.569071	-1.27485	1.63e-28	TRUE
SeseC_02122	-	conserved hypothetical protein	108829	72805.5	1864	1247	0.57994	-1.26398	3.35e-156	TRUE
SeseC_00257	marR	MarR family regulatory protein	9466.08	6330.44	160	107	0.580461	-1.26346	6.39e-15	TRUE
SeseC_01228	rsmC	16S rRNA m(2)G 1207 methyltransferase	29032.1	19397	687	459	0.581816	-1.26211	1.47e-58	TRUE
SeseC_01927	mutT	MutT/nudix family protein	16038.2	10692.1	150	100	0.584963	-1.25896	5.66e-14	TRUE
SeseC_01743	-	hypothetical protein	8441.55	5627.7	39	26	0.584963	-1.25896	0.000127	TRUE
SeseC_02102	divI	cell division initiation protein DivIVA	308716	204770	3757	2492	0.592277	-1.25165	1.81e-305	TRUE
SeseC_02161	-	conserved hypothetical protein	209413	138775	3516	2330	0.593605	-1.25032	2.87e-285	TRUE
SeseC_01894	-	helicase	286.743	189.542	59	39	0.597241	-1.24668	3.2e-06	TRUE
SeseC_01279	satD	secretion and acid tolerance protein SatD	26702.2	17630.6	677	447	0.598881	-1.24504	6.57e-56	TRUE
SeseC_00258	-	ABC transporter ATP-binding membrane protein	19274.7	12720	1238	817	0.599603	-1.24432	1.46e-100	TRUE
SeseC_01820	-	glycosyltransferase	157262	103402	5901	3880	0.604903	-1.23902	0	TRUE
SeseC_00659	-	conserved hypothetical protein	4540.86	2973.91	172	113	0.606086	-1.23784	3.17e-15	TRUE
SeseC_00228	-	membrane protein	128530	84071.5	2998	1961	0.612411	-1.23151	8.32e-235	TRUE
SeseC_01003	agaS	putative tagatose-6-phosphate ketose/aldose isomerase	3576.95	2331.81	158	103	0.61728	-1.22664	7.81e-14	TRUE
SeseC_02568	-	transcriptional regulator TetR family	26.1706	44.1486	200	130	0.621488	-1.22243	5.6e-17	TRUE
SeseC_01372	-	adenylate cyclase family	16680.3	10825.9	359	233	0.623654	-1.22027	4.34e-29	TRUE
SeseC_02429	-	histidine triad protein	774.422	502.328	74	48	0.624491	-1.21943	3.81e-07	TRUE
SeseC_01551	msrB	methionine sulfoxide reductase B	43135.2	27968	802	520	0.625091	-1.21883	1.13e-62	TRUE
SeseC_02059	-	bacteriocin subunit	4973.59	3218.21	51	33	0.628031	-1.21589	2.66e-05	TRUE
SeseC_02350	galE	UDP-glucose 4-epimerase	4476.73	2870.37	170	109	0.641207	-1.20272	3.75e-14	TRUE
SeseC_01883	-	hypothetical protein	27705.6	17748.9	128	82	0.642448	-1.20147	5.38e-11	TRUE
SeseC_01763	phoB1	alkaline phosphatase synthesis transcriptional regulatory protein PhoP	48093.8	30774.3	1344	860	0.644125	-1.1998	5.85e-100	TRUE
SeseC_01461	-	transposase	2992.55	1891.84	58	37	0.648528	-1.1954	1.14e-05	TRUE
SeseC_01728	-	transposase	2992.55	1891.84	58	37	0.648528	-1.1954	1.14e-05	TRUE
SeseC_01304	bceR	TCS response regulator BceR	15630.2	9913.8	391	248	0.656828	-1.18709	1.31e-29	TRUE
SeseC_01625	malG	maltose/maltodextrin ABC transporter, permease protein MalG	31871.7	20166.3	1002	634	0.660328	-1.1836	1.21e-72	TRUE
SeseC_01904	-	conserved hypothetical protein	6030.08	3811.46	106	67	0.661831	-1.18209	4.81e-09	TRUE
SeseC_02027	-	alpha-1,2-mannosidase	930.287	587.55	76	48	0.662965	-1.18096	7.39e-07	TRUE
SeseC_00159	-	transcriptional regulator	6008.74	3790.13	195	123	0.664816	-1.17911	2.47e-15	TRUE
SeseC_00238	srlM	sorbitol operon transcription regulator SrlM	12663.5	7948.55	889	558	0.671918	-1.172	3.46e-63	TRUE
SeseC_00661	-	conserved hypothetical protein	4247.06	2662.34	67	42	0.673772	-1.17015	4.28e-06	TRUE
SeseC_02334	lysC	aspartate kinase	8620.9	5402.69	442	277	0.67416	-1.16976	3.74e-32	TRUE
SeseC_00763	mutR	positive transcriptional regulator MutR family	5856.11	3663.29	227	142	0.676801	-1.16712	3.29e-17	TRUE
SeseC_00400	mutY	A/G-specific adenine glycosylase	21247.7	13276.9	917	573	0.678387	-1.16554	2.78e-64	TRUE
SeseC_01241	fhs	formate--tetrahydrofolate ligase 1	109345	68191.5	6863	4280	0.681229	-1.16269	0	TRUE
SeseC_01341	-	UDP-N-acetylmuramoylpentapeptide-lysine N(6)-alanyltransferase MurM	8700.87	5424.48	401	250	0.681674	-1.16225	6.69e-29	TRUE
SeseC_00555	-	sugar phosphotransferase system (PTS), lactose-specific IICB component	1091.51	680.217	69	43	0.68226	-1.16166	3.75e-06	TRUE
SeseC_01935	atoB	acetyl-CoA acetyltransferase	6102.58	3800.14	273	170	0.683366	-1.16056	3.98e-20	TRUE
SeseC_01439	-	mannosyl-glycoprotein endo-beta-N-acetylglucosaminidase family protein	115593	71782	3087	1917	0.687355	-1.15657	5.07e-208	TRUE
SeseC_01745	-	conserved hypothetical protein	580652	358853	9291	5742	0.694281	-1.14964	0	TRUE
SeseC_00852	-	acetyltransferase GNAT family	27199	16789.5	567	350	0.695994	-1.14793	4.89e-39	TRUE
SeseC_02175	pflC	pyruvate formate-lyase-activating enzyme	109989	67734.9	3272	2015	0.699393	-1.14453	5.87e-215	TRUE
SeseC_00536	copY	CopY regulatory protein	14750	9058.06	241	148	0.703436	-1.14049	2.8e-17	TRUE
SeseC_00556	-	6-phospho-beta-galactosidase	1265.08	774.154	67	41	0.708537	-1.13539	9.25e-06	TRUE
SeseC_01876	-	DNA-binding helix-turn-helix protein	66418.9	40576.9	1190	727	0.710934	-1.13299	1.5e-77	TRUE
SeseC_00762	-	transporter protein	6757.2	4099.37	300	182	0.721024	-1.1229	2.06e-20	TRUE
SeseC_01245	-	anaerobic ribonucleoside triphosphate reductase NrdD	134530	81126.6	1713	1033	0.729685	-1.11424	1.52e-106	TRUE
SeseC_01371	-	conserved hypothetical protein	85218.5	51147	2151	1291	0.736519	-1.1074	2.22e-131	TRUE
SeseC_00559	-	membrane protein	179520	107730	4066	2440	0.736729	-1.10719	1.76e-246	TRUE
SeseC_00616	-	hypothetical protein	10564.8	6338.9	50	30	0.736966	-1.10696	0.000202365	TRUE
SeseC_01769	bglG	transcription antiterminator	6021.95	3613.17	190	114	0.736966	-1.10696	4.36e-13	TRUE
SeseC_00815	-	hypothetical membrane spanning protein	17748.9	10635.5	514	308	0.738838	-1.10508	1.32e-32	TRUE
SeseC_00132	BglG	transcriptional regulator, BglG family	11871.7	7102.17	911	545	0.741195	-1.10273	3.6e-56	TRUE
SeseC_02521	-	conserved hypothetical protein	4688.98	2800.8	149	89	0.743435	-1.10049	1.89e-10	TRUE
SeseC_01381	-	GDSL-like lipase/acylhydrolase family protein	65930.7	39307.3	1523	908	0.746152	-1.09777	1.07e-91	TRUE
SeseC_00274	rnpA	ribonuclease P	114037	67815.6	1542	917	0.749809	-1.09411	4.25e-92	TRUE
SeseC_01657	-	nicotinamide mononucleotide transporter	3898.82	2302.16	105	62	0.760049	-1.08387	1.51e-07	TRUE
SeseC_01169	-	signal peptidase I	499752	293382	9517	5587	0.768433	-1.07549	0	TRUE
SeseC_00426	scrA	sucrose-specific phosphotransferase system (PTS), IIABC component	17890.2	10485.4	1266	742	0.770786	-1.07314	1.28e-72	TRUE
SeseC_01095	-	conserved hypothetical protein	23434.1	13727.7	338	198	0.771523	-1.0724	1.35e-20	TRUE
SeseC_00305	-	transcription regulator	47587.2	27862.4	1421	832	0.772251	-1.07167	5.02e-81	TRUE
SeseC_01779	-	conserved hypothetical protein	1242.04	723.679	60	35	0.777608	-1.06632	9.87e-05	TRUE
SeseC_00579	-	membrane protein	2090.62	1215.97	98	57	0.78182	-1.0621	7.31e-07	TRUE
SeseC_01360	apbE	ApbE family protein	32530.2	18907.7	1151	669	0.78281	-1.06111	1.7e-64	TRUE
SeseC_01347	srtA	sortase SrtA	321307	186736	8617	5008	0.782951	-1.06097	0	TRUE
SeseC_01448	-	transcriptional regulator	14118.4	8202.15	105	61	0.783508	-1.06041	3.1e-07	TRUE
SeseC_01624	malF	maltodextrin transport system permease protein MalF	32428.9	18706.7	1659	957	0.793723	-1.0502	5.85e-90	TRUE
SeseC_00963	-	membrane protein	5454.09	3143.04	59	34	0.79518	-1.04874	0.000153098	TRUE
SeseC_01767	-	6-phospho-beta-glucosidase	6683.92	3838.11	357	205	0.8003	-1.04362	2.05e-20	TRUE
SeseC_01764	-	conserved hypothetical protein	89597.8	51369.4	525	301	0.802554	-1.04137	4.06e-29	TRUE
SeseC_00291	nanE	N-acetylmannosamine-6-phosphate 2-epimerase	3601.11	2061.59	96	55	0.803603	-1.04032	1.72e-06	TRUE
SeseC_01097	glgX	cell surface-anchored pullulanase	29209.1	16710.3	4078	2333	0.805675	-1.03825	1.55e-212	TRUE
SeseC_02176	tlyC	transport protein	301333	171446	15110	8597	0.813598	-1.03032	0	TRUE
SeseC_02039	pat	Phosphinothricin N-acetyltransferase	34081.2	19332.1	818	464	0.817976	-1.02595	6.08e-43	TRUE
SeseC_01809	-	lantibiotic transport protein	12359.6	6934.29	344	193	0.833808	-1.01012	2.2e-18	TRUE
SeseC_00509	-	conserved hypothetical protein	58606.5	32861.8	667	374	0.834648	-1.00927	4.62e-34	TRUE
SeseC_01014	-	conserved hypothetical protein	103012	57755.3	3610	2024	0.83479	-1.00913	2.66e-176	TRUE
SeseC_02302	-	conserved hypothetical protein	372164	208573	7926	4442	0.835384	-1.00854	0	TRUE
SeseC_02157	tmk	thymidylate kinase	66817.4	37397	1935	1083	0.8373	-1.00662	7.51e-95	TRUE
SeseC_02075	-	conserved hypothetical protein	230157	128680	1193	667	0.838835	-1.00509	5.53e-59	TRUE
SeseC_01316	-	conserved hypothetical protein	67707.7	9398.19	2327	323	2.84887	1.00494	2.32e-57	TRUE
SeseC_01022	rplS	50S ribosomal protein L19	1.82324e+06	252692	23832	3303	2.85105	1.00713	0	TRUE
SeseC_02209	greA	transcription elongation factor GreA	128304	17748.9	2559	354	2.85376	1.00984	2.17e-63	TRUE
SeseC_01054	-	conserved hypothetical protein	52778.3	7260.92	2028	279	2.86172	1.0178	3.02e-51	TRUE
SeseC_01502	parC	topoisomerase IV subunit A	117002	16082.2	10811	1486	2.86299	1.01907	1.37e-265	TRUE
SeseC_01128	-	glycosyl transferase	70301.1	9646.14	1822	250	2.86552	1.0216	1.71e-46	TRUE
SeseC_00405	-	30S ribosomal protein S6	779580	106859	8521	1168	2.86698	1.02306	4.38e-211	TRUE
SeseC_01126	-	glycosyltransferase	51503.5	7052.02	1950	267	2.86856	1.02464	7.17e-50	TRUE
SeseC_01063	-	F0F1 ATP synthase subunit C	669887	91702.7	4982	682	2.86888	1.02496	1.34e-124	TRUE
SeseC_00586	glyS	glycyl-tRNA synthetase beta chain	118105	16133	9063	1238	2.87198	1.02805	3.57e-226	TRUE
SeseC_00191	ulaF	L-ribulose 5-phosphate 4-epimerase	36574.6	4975.63	985	134	2.87789	1.03397	2.13e-26	TRUE
SeseC_02005	yjaB	acetyltransferase GNAT family	23231.6	3159.49	500	68	2.87832	1.0344	3.54e-14	TRUE
SeseC_02003	valS	valyl-tRNA synthetase	56188.1	7639.66	5597	761	2.87869	1.03476	6.5e-142	TRUE
SeseC_00319	rpsL	30S ribosomal protein S12	456134	61928.2	7093	963	2.88079	1.03687	6.52e-180	TRUE
SeseC_00805	prsA	foldase protein PrsA precursor	552607	74981.2	20798	2822	2.88165	1.03773	0	TRUE
SeseC_01981	-	metal ABC transporter substrate-binding lipoprotein precursor	848866	114398	29748	4009	2.89148	1.04756	0	TRUE
SeseC_00234	glmU	Bifunctional protein glmU	244615	32673.6	12707	1697	2.90456	1.06064	0	TRUE
SeseC_00034	purH	bifunctional purine biosynthesis protein PurH	3112.94	412.765	181	24	2.91488	1.07096	2.73e-06	TRUE
SeseC_01969	rplA	50S ribosomal protein L1	533818	70648.4	13835	1831	2.91762	1.0737	0	TRUE
SeseC_02483	-	transport system permease protein	112299	14830.9	3733	493	2.92068	1.07675	1.46e-101	TRUE
SeseC_01579	pdhA	pyruvate dehydrogenase E1 component alpha subunit PdhA	272638	35986.3	10046	1326	2.92147	1.07755	2.45e-270	TRUE
SeseC_00088	-	membrane protein	4391.48	579.432	144	19	2.922	1.07807	2.6e-05	TRUE
SeseC_00896	-	conserved hypothetical protein	9635.12	1267.78	114	15	2.926	1.08208	0.000174394	TRUE
SeseC_01236	-	ABC transporter permease protein	69799.4	9180.47	2509	330	2.92657	1.08265	1.79e-69	TRUE
SeseC_02438	-	positive transcriptional regulator MutR family	37445.9	4916.51	1211	159	2.9291	1.08518	1.44e-34	TRUE
SeseC_00922	-	conserved hypothetical protein	101141	13241.2	718	94	2.93325	1.08933	2.76e-21	TRUE
SeseC_00059	rpsJ	30S ribosomal protein S10	1.01677e+06	132341	11801	1536	2.94166	1.09774	0	TRUE
SeseC_01415	engB	GTP-binding protein	498780	64858.6	11297	1469	2.94303	1.09911	0	TRUE
SeseC_02569	rpsD	30S ribosomal protein S4	515.161	173.072	4272	553	2.94956	1.10564	5.99e-121	TRUE
SeseC_01960	-	binding-protein-dependent transport system membrane protein	21518	2775.41	628	81	2.95477	1.11085	2.27e-19	TRUE
SeseC_00235	gpi	glucose-6-phosphate isomerase	723603	93102.9	36692	4721	2.9583	1.11438	0	TRUE
SeseC_00914	-	conserved hypothetical protein	14126.7	1811.11	312	40	2.96347	1.11955	1.74e-10	TRUE
SeseC_00014	-	conserved hypothetical protein	327467	41709.9	1476	188	2.97289	1.12897	2.13e-44	TRUE
SeseC_00072	rplE	50S ribosomal protein L5	1.26851e+06	161162	25872	3287	2.97655	1.13263	0	TRUE
SeseC_00910	-	conserved hypothetical protein	27531.8	3493.88	394	50	2.9782	1.13427	4.2e-13	TRUE
SeseC_00063	rplB	50S ribosomal protein L2	826984	104387	25906	3270	2.98592	1.142	0	TRUE
SeseC_01131	-	membrane protein	47957.9	6041.8	2675	337	2.98872	1.1448	9.65e-81	TRUE
SeseC_00060	rplC	50S ribosomal protein L3	1.18981e+06	149252	28021	3515	2.99491	1.15099	0	TRUE
SeseC_00062	rplW	50S ribosomal protein L23	580047	72599.4	5425	679	2.99814	1.15422	7.03e-164	TRUE
SeseC_00077	rpsE	30S ribosomal protein S5	800745	99985.5	14888	1859	3.00155	1.15763	0	TRUE
SeseC_00481	fabG	3-ketoacyl-(acyl-carrier-protein) reductase	401415	50095.4	11082	1383	3.00235	1.15842	0	TRUE
SeseC_01575	lplA	probable lipoate-protein ligase A LplA	181604	22616.4	6753	841	3.00535	1.16143	1.59e-205	TRUE
SeseC_02547	cspZ	Emm-like cell surface protein CspZ.2	4.35712	1.401	113	14	3.01282	1.1689	6.99e-05	TRUE
SeseC_01511	-	putative ABC transporter cystine-binding lipoprotein precursor	135493	16786.3	4504	558	3.01287	1.16895	3.84e-139	TRUE
SeseC_01067	atpA	F0F1 ATP synthase subunit alpha	538708	66558.4	30473	3765	3.01681	1.17289	0	TRUE
SeseC_02309	-	putative cell surface protein	3675.4	453.609	316	39	3.01838	1.17446	2.47e-11	TRUE
SeseC_00013	-	septum formation initiator protein	162188	19814.5	2120	259	3.03304	1.18912	2.79e-68	TRUE
SeseC_00443	-	ABC transporter ATP-binding protein	12526.9	1524.35	830	101	3.03876	1.19483	5.49e-28	TRUE
SeseC_01645	-	glutamine transport ATP-binding protein GlnQ	377470	45665.7	10506	1271	3.04718	1.20325	0	TRUE
SeseC_00070	rplN	50S ribosomal protein L14	667748	80663.7	9255	1118	3.04931	1.20539	6.75e-298	TRUE
SeseC_00325	-	lipoprotein E precursor	90955.4	10960.7	2921	352	3.05282	1.20889	8.57e-96	TRUE
SeseC_02394	-	hypothetical protein	46753.2	5627.7	216	26	3.05445	1.21052	1.58e-08	TRUE
SeseC_01132	-	glycosyl transferase	78200.4	9400.52	3419	411	3.05636	1.21244	2.62e-112	TRUE
SeseC_01320	-	conserved domain protein	42028.1	5023.28	251	30	3.06465	1.22073	8.57e-10	TRUE
SeseC_01456	-	regulatory protein	319304	37861	12701	1506	3.07615	1.23223	0	TRUE
SeseC_01065	atpF	ATP synthase B chain	855659	101169	15909	1881	3.08027	1.23635	0	TRUE
SeseC_02585	cbiO	ABC transporter ATP-binding protein	137.009	42.0336	1565	185	3.08057	1.23664	5.16e-54	TRUE
SeseC_00064	rpsS	30S ribosomal protein S19	635144	74526.3	6656	781	3.09126	1.24734	1.42e-226	TRUE
SeseC_00061	rplD	50S ribosomal protein L4	1.46207e+06	171388	34268	4017	3.09267	1.24875	0	TRUE
SeseC_00918	-	amidase/ phage cell wall hydrolase	20375	2372.56	1125	131	3.10229	1.25836	2.31e-40	TRUE
SeseC_02004	-	conserved hypothetical protein	47818.2	5522.93	1013	117	3.11405	1.27013	5.03e-37	TRUE
SeseC_01638	dltC	D-alanine--poly(phosphoribitol) ligase subunit 2	72659.6	8319.8	655	75	3.12653	1.28261	7.01e-25	TRUE
SeseC_00246	sclE	collagen-like surface-anchored protein SclE	11996	1367.28	465	53	3.13317	1.28924	2.94e-18	TRUE
SeseC_00497	manX	PTS system mannose-specific EIIAB component ManX	833046	94830.6	31071	3537	3.13497	1.29105	0	TRUE
SeseC_00320	rpsG	30S ribosomal protein S7	843808	95640.6	14928	1692	3.14122	1.2973	0	TRUE
SeseC_00075	rplF	50S ribosomal protein L6	476246	53792.1	9606	1085	3.14624	1.30232	0	TRUE
SeseC_01856	celA	cellobiose-specific phosphotransferase enzyme IIB component	7099.56	798.701	80	9	3.152	1.30808	0.000257123	TRUE
SeseC_01470	-	membrane protein	316952	35646.5	6393	719	3.15243	1.30851	2.2e-234	TRUE
SeseC_02415	szm	antiphagocytic cell surface-anchored fibrinogen-and IgG Fc-binding protein SzM	5.9153e+06	664260	388601	43638	3.15463	1.31071	0	TRUE
SeseC_01635	-	putative esterase	43042.5	4830.74	1586	178	3.15544	1.31152	8.63e-60	TRUE
SeseC_01790	-	regulatory protein-RofA related	51559.7	5781.57	2934	329	3.15671	1.31279	3.53e-109	TRUE
SeseC_01064	atpB	F0F1 ATP synthase subunit A	968355	108573	26079	2924	3.15687	1.31295	0	TRUE
SeseC_01130	-	heteropolysaccharide repeat unit export protein	50234.9	5609.76	2185	244	3.16268	1.31876	2.35e-82	TRUE
SeseC_00635	nrdI	ribonucleotide reduction protein NrdI	16842	1878.53	260	29	3.16439	1.32046	3.19e-11	TRUE
SeseC_00074	rpsH	30S ribosomal protein S8	925879	103224	13876	1547	3.16505	1.32112	0	TRUE
SeseC_00444	-	ABC transporter ATP-binding membrane protein	12655.2	1407.89	800	89	3.16812	1.3242	1.85e-31	TRUE
SeseC_00908	-	prophage pi2 protein 38, putative	5862.02	651.336	72	8	3.16993	1.326	0.000458153	TRUE
SeseC_01455	apbA	2-dehydropantoate 2-reductase	480719	52843.3	16684	1834	3.1854	1.34148	0	TRUE
SeseC_01066	atpH	ATP synthase delta chain	502968	54981.9	10145	1109	3.19344	1.34951	0	TRUE
SeseC_02379	-	membrane protein	134998	14731.6	3803	415	3.19595	1.35203	2.24e-147	TRUE
SeseC_00065	rplV	50S ribosomal protein L22	638343	68989.2	8272	894	3.20989	1.36597	0	TRUE
SeseC_00080	secY	preprotein translocase subunit SecY	1.56301e+06	168839	76614	8276	3.2106	1.36668	0	TRUE
SeseC_00140	tsf	elongation factor Ts	416898	44952.1	16536	1783	3.21323	1.36931	0	TRUE
SeseC_01133	-	phosphoglycerol transferase	45529.3	4886.57	4053	435	3.2199	1.37598	3.83e-161	TRUE
SeseC_00079	rplO	50S ribosomal protein L15	699210	74497.1	11582	1234	3.23047	1.38655	0	TRUE
SeseC_00066	rpsC	30S ribosomal protein S3	715737	76206.3	17582	1872	3.23145	1.38752	0	TRUE
SeseC_01127	rgpF	alpha-L-Rha alpha-1,2-L-rhamnosyltransferase	80388.5	8554.24	5272	561	3.23228	1.38835	7.68e-212	TRUE
SeseC_01070	atpC	F0F1 ATP synthase subunit epsilon	445383	47245.3	6976	740	3.2368	1.39288	4.97e-281	TRUE
SeseC_01959	-	nickel or oligopeptide transport ATP-binding protein	31974.6	3390.24	962	102	3.23747	1.39354	2.17e-40	TRUE
SeseC_02183	-	conserved hypothetical protein	4538.84	474.207	67	7	3.25873	1.41481	0.000382964	TRUE
SeseC_01223	-	conserved hypothetical protein	4538.84	474.207	67	7	3.25873	1.41481	0.000382964	TRUE
SeseC_01979	-	metal cation ABC transporter ATP-binding protein	75102.8	7810.99	2048	213	3.26529	1.42137	1.93e-86	TRUE
SeseC_01469	-	hypothetical protein	40038.2	4127.65	194	20	3.27798	1.43406	1.03e-09	TRUE
SeseC_00913	-	tail tape meausure protein	20308.8	2065.02	2380	242	3.29788	1.45396	1.52e-103	TRUE
SeseC_00915	-	prophage minor structural protein	22236.2	2248.19	2443	247	3.30607	1.46215	4.09e-107	TRUE
SeseC_00183	-	hypothetical protein	8.24489e+06	832981	47382	4787	3.30715	1.46322	0	TRUE
SeseC_00435	-	hypothetical protein	16347.7	1634.77	70	7	3.32193	1.47801	0.000176103	TRUE
SeseC_01578	pdhB	pyruvate dehydrogenase E1 component, beta subunit	527111	52447.2	19779	1968	3.32917	1.48524	0	TRUE
SeseC_02544	rpmF	50S ribosomal protein L32	690.827	171.651	1713	164	3.38476	1.54083	1.26e-81	TRUE
SeseC_01978	mtsC	ABC metal transporter permease protein MtsC-like	57620.1	5490.67	1805	172	3.39152	1.5476	1.9e-86	TRUE
SeseC_01639	dltB	D-alanyl transfer protein DltB	62813.8	5952.38	2902	275	3.39954	1.55562	7.64e-139	TRUE
SeseC_01068	atpG	F0F1 ATP synthase subunit gamma	415701	39114.5	13678	1287	3.40977	1.56585	0	TRUE
SeseC_00142	rpsB	30S ribosomal protein S2	797996	74939.8	22660	2128	3.41258	1.56865	0	TRUE
SeseC_00033	purN	phosphoribosylglycinamide formyltransferase	5630.03	524.833	118	11	3.42321	1.57929	3.16e-07	TRUE
SeseC_00069	rpsQ	30S ribosomal protein S17	981290	90988.6	9620	892	3.43092	1.587	0	TRUE
SeseC_01961	-	nickel or oligopeptide transport system permease protein	50844.4	4635.06	1799	164	3.45543	1.6115	2.87e-91	TRUE
SeseC_00917	-	holin	14527.8	1314.73	221	20	3.46597	1.62205	9.73e-13	TRUE
SeseC_00447	cbiO	ABC transporter ATP-binding protein	14771.7	1335.94	774	70	3.46691	1.62298	1.08e-40	TRUE
SeseC_01577	aceF	branched-chain alpha-keto acid dehydrogenase subunit E2	620256	55204.6	32779	2917	3.49021	1.64629	0	TRUE
SeseC_00916	-	prophage minor structural protein, putative	18313.4	1599.28	1168	102	3.5174	1.67348	3.94e-63	TRUE
SeseC_01562	rplL	50S ribosomal protein L7/L12	3.40996e+06	297259	48799	4254	3.51996	1.67604	0	TRUE
SeseC_00068	rpmC	50S ribosomal protein L29	1.25799e+06	109066	9781	848	3.52785	1.68392	0	TRUE
SeseC_00589	-	conserved hypothetical protein	112582	9699.98	1091	94	3.53685	1.69292	4.93e-60	TRUE
SeseC_00475	paaG	enoyl-CoA hydratase	519202	44557.8	16791	1441	3.54255	1.69862	0	TRUE
SeseC_01788	-	hypothetical protein	99134.1	8441.55	458	39	3.5538	1.70988	1.52e-26	TRUE
SeseC_01069	atpD	F0F1 ATP synthase subunit beta	460393	38790.3	24331	2050	3.5691	1.72518	0	TRUE
SeseC_02321	pyrG	CTP synthase	118436	9864.17	7180	598	3.58577	1.74184	0	TRUE
SeseC_01636	dltD	D-alanyl-lipoteichoic acid biosynthesis protein	88765.8	7260.92	4181	342	3.61178	1.76786	1.56e-238	TRUE
SeseC_01957	-	nickel or oligopeptide import ATP-binding protein	44567.7	3635.79	1140	93	3.61566	1.77174	1.2e-66	TRUE
SeseC_00476	fabT	transcriptional regulator of fatty acid biosynthesis FabT	1.98684e+06	160781	32463	2627	3.62731	1.78339	0	TRUE
SeseC_01963	-	nickel or oligopeptide-binding periplasmic protein precursor	136709	10924.9	8334	666	3.64542	1.80149	0	TRUE
SeseC_01997	-	conserved hypothetical protein	176992	13885.5	4627	363	3.67204	1.82811	4.11e-276	TRUE
SeseC_00892	-	S-adenosylmethionine synthetase	25457	1977.74	1004	78	3.68614	1.84222	4.67e-62	TRUE
SeseC_00905	-	hypothetical phage protein, putative	32298.9	2476.59	313	24	3.70506	1.86113	9.07e-21	TRUE
SeseC_01576	lpd	dihydrolipoyl dehydrogenase LpdA	566619	43327.3	37671	2881	3.70881	1.86489	0	TRUE
SeseC_02457	celA	sugar phosphotransferase system (PTS), IIB component	4566.47	344.639	53	4	3.72792	1.884	0.000105385	TRUE
SeseC_01641	-	conserved hypothetical protein	17564	1294.19	95	7	3.7625	1.91858	1.48e-07	TRUE
SeseC_02184	-	conserved hypothetical protein	4657.87	340.398	210	15	3.80735	1.96343	2.11e-15	TRUE
SeseC_00634	nrdB	ribonucleoside-diphosphate reductase beta subunit	30535.5	2126.72	1163	81	3.84379	1.99986	1.15e-79	TRUE
SeseC_00636	nrdA	ribonucleotide-diphosphate reductase subunit alpha	34322.7	2117.63	2804	173	4.01864	2.17472	1.8e-210	TRUE
SeseC_01563	rplJ	50S ribosomal protein L10	4.1703e+06	251726	78477	4737	4.05022	2.2063	0	TRUE
SeseC_01048	-	conserved hypothetical protein	12444.6	714.036	122	7	4.12338	2.27946	2.99e-11	TRUE
SeseC_00168	-	hypothetical protein	8419.35	455.1	37	2	4.20945	2.36553	0.000182194	TRUE
SeseC_00959	-	membrane protein	164177	7222.29	3478	153	4.50665	2.66273	0	TRUE
SeseC_00975	-	hypothetical protein	11410	422.593	54	2	4.75489	2.91096	4.15e-07	TRUE
SeseC_00648	-	conserved hypothetical protein	1774.89	0	21	0	5.39232	3.54839	0.000569958	TRUE
SeseC_02497	-	hypothetical protein	4720.45	0	25	0	5.64386	3.79993	0.00011613	TRUE
SeseC_02314	-	conserved hypothetical protein	2378.72	0	26	0	5.70044	3.85652	7.81e-05	TRUE
SeseC_00626	-	conserved hypothetical protein	5445.69	0	27	0	5.75489	3.91096	5.26e-05	TRUE
SeseC_02606	-	hypothetical protein	26.8368	0	48	0	6.58496	4.74104	1.51e-08	TRUE
SeseC_00419	-	conserved hypothetical protein	4634.44	0	63	0	6.97728	5.13336	5.38e-11	TRUE
SeseC_02339	-	transposase	44046.6	47.8015	2119	2	10.0492	8.20524	2.6e-279	TRUE
