# Supplementary material for: Insight into the specific virulence related genes and toxin-antitoxin virulent pathogenicity islands in swine streptococcosis pathogen Streptococcus equi ssp. zooepidemicus strain ATCC35246
Source: BMC Genomics. 2013 Jun 7;14:377. doi: 10.1186/1471-2164-14-377 (PMC3750634; doi:10.1186/1471-2164-14-377)
Supplement: Additional file 3: Table S3 — S. zoopedemicus ATCC35246-specific genes. [file 1471-2164-14-377-S3.xls]

## Sheet: out
SeseC_02358	+	1952021	1952182	162	transposase IS204/IS1001/IS1096/IS1165 family protein
SeseC_01161	-	977347	976298	1050	transposase IS1548-like
SeseC_01816	-	1509377	1509204	174	transposase IS116/IS110/IS902 family protein
SeseC_00676	-	563731	563354	378	transposase
SeseC_01863	-	1548883	1547270	1614	site-specific recombinase
SeseC_01864	-	1549020	1548883	138	site-specific recombinase
SeseC_00939	+	778791	780461	1671	TnpX site-specific recombinase
SeseC_01096	-	913085	912807	279	ISSpo8 transposase
SeseC_00310	-	268313	268131	183	IS861 transposase
SeseC_00874	+	727367	727978	612	IS200 family transposase
SeseC_01869	-	1551764	1551582	183	Tn5252 transposon protein
SeseC_00159	+	150293	151156	864	transcriptional regulator
SeseC_00927	+	773169	773507	339	TraG/TraD family protein,type IV secretion system protein VirD4
SeseC_00945	+	784175	784804	630	TraG/TraD family protein,type IV secretion system protein VirD4
SeseC_02291	-	1893921	1891921	2001	TraG/TraD family protein
SeseC_00947	+	787492	788079	588	TraG/TraD domain protein,type IV secretion system protein VirD4
SeseC_01875	-	1557477	1556707	771	zeta_toxin (PezT)
SeseC_01876	-	1557953	1557477	477	PezA epsilon antitoxin
SeseC_01334	+	1121890	1122741	852	Fic/DOC domain protein ,Virulence protein RhuM family; pfam13310
SeseC_00264	-	235723	235544	180	Insulin-like growth factor binding protein
SeseC_01462	-	1234496	1234122	375	InlA-like domain containing cell surfaced-anchored protein
SeseC_00278	+	246749	246898	150	membrane protein
SeseC_00658	+	549853	549969	117	membrane protein
SeseC_01527	-	1286431	1285766	666	membrane protein
SeseC_01661	-	1396325	1396182	144	membrane protein
SeseC_00598	-	500547	499282	1266	fibronectin-binding signal sequence domain protein
SeseC_01847	+	1529823	1530788	966	fibronectin-binding protein
SeseC_01916	-	1597406	1596075	1332	Type IV secretory pathway,VirD4 component
SeseC_01914	-	1593342	1592767	576	Type IV secretory pathway, VirD4 component
SeseC_01908	-	1587570	1586602	969	Type IV secretory pathway, VirB4 component
SeseC_00401	+	341852	341977	126	toxin-antitoxin system, antitoxin component, HicB family
SeseC_00397	+	337955	338173	219	thioredoxin
SeseC_01430	+	1204072	1206078	2007	surface-anchored 5'-nucleotidase
SeseC_02154	+	1773572	1773733	162	stage 0 sporulation protein YaaT-like
SeseC_02310	-	1912606	1912280	327	single-stranded DNA-binding protein
SeseC_02053	-	1693819	1693703	117	sensor histidine kinase
SeseC_00892	+	742760	743809	1050	S-adenosylmethionine synthetase
SeseC_02607	-	2164542	2164288	255	rRNA large subunit methyltransferase
SeseC_02361	-	1954339	1954094	246	restriction endonuclease control protein
SeseC_02360	-	1954101	1953490	612	restriction endonuclease
SeseC_00925	+	772200	772427	228	replicative DNA helicase
SeseC_02311	-	1913691	1912603	1089	replication initiator protein A
SeseC_01323	-	1114153	1114007	147	relaxase/mobilization nuclease domain protein
SeseC_02287	-	1887596	1885959	1638	relaxase/mobilization nuclease domain protein
SeseC_01872	-	1554749	1552104	2646	RecF/RecN/SMC N-terminal domain protein
SeseC_02227	-	1829894	1829721	174	Putative V-type Na+-ATPase subunit J
SeseC_00105	+	108476	108598	123	putative glycerol phosphotransferase WchX
SeseC_02362	+	1954426	1955289	864	putative adenine-specific DNA-methyltransferase
SeseC_01033	+	852742	853161	420	PTS family porter component HPr
SeseC_00909	+	754695	755264	570	prophage pi2 protein 39
SeseC_00908	+	754366	754692	327	prophage pi2 protein 38, putative
SeseC_00913	+	755878	758997	3120	prophage LambdaSa04, TP901 family tail tape measure protein
SeseC_00914	+	759132	759719	588	prophage LambdaSa04, tail protein
SeseC_00896	+	746773	747087	315	prophage LambdaSa04, P27 family terminase small subunit
SeseC_00916	+	762806	764503	1698	prophage LambdaSa04, minor structural protein, putative
SeseC_00917	+	764521	764925	405	prophage LambdaSa04, holin
SeseC_00904	+	752196	753401	1206	prophage LambdaSa04, HK97 family major capsid protein
SeseC_00906	+	753658	753996	339	prophage LambdaSa04, head-tail adaptor
SeseC_00895	+	745290	746609	1320	prophage LambdaSa04, DNA methylase
SeseC_00918	+	764927	766396	1470	Phage-associated cell wall hydrolase
SeseC_00924	+	772045	772203	159	phage protein,replication initiator A domain protein
SeseC_00915	+	759710	762634	2925	phage minor structural protein, N-terminal domain protein
SeseC_00885	+	737671	739959	2289	Phage DNA polymerase
SeseC_02367	+	1959159	1960529	1371	plasmid replication protein Rep and AAA-class ATPase domain
SeseC_01515	-	1278883	1278191	693	orotidine 5'-phosphate decarboxylase
SeseC_00870	+	725225	725938	714	NADPH-dependent FMN reductase
SeseC_01927	-	1602511	1602263	249	MutT/nudix family protein
SeseC_00113	+	111816	112598	783	MutR family transcriptional regulator
SeseC_02288	-	1887948	1887565	384	mobilisation protein
SeseC_00935	+	776221	777714	1494	MobA/MobL family protein
SeseC_00942	+	781493	782977	1485	MobA/MobL family protein
SeseC_00126	+	122881	123060	180	late competence protein ComGG
SeseC_00868	+	722925	724166	1242	Lanthionine synthetase C family protein
SeseC_00869	+	724180	725235	1056	Lanthionine synthetase C family protein
SeseC_00114	+	113003	114967	1965	kinase domain protein
SeseC_02601	-	2156279	2154798	1482	inosine-5'-monophosphate dehydrogenase
SeseC_01750	-	1457084	1456170	915	HPr kinase/phosphorylase
SeseC_01891	-	1568330	1566987	1344	helicase
SeseC_00946	+	785556	787466	1911	group II intron reverse transcriptase maturase
SeseC_01915	-	1595323	1593413	1911	group II intron reverse transcriptase maturase
SeseC_01643	+	1382863	1383228	366	glutamine-binding protein/permease protein GlnP
SeseC_00148	+	143956	144387	432	exported protein
SeseC_00115	+	114969	116201	1233	efflux protein
SeseC_00899	+	749001	749372	372	Doc protein
SeseC_00104	+	104736	108344	3609	DNA-directed RNA polymerase subunit beta
SeseC_00365	-	312947	312567	381	DNA-binding protein
SeseC_00969	+	804419	804679	261	DNA-binding protein
SeseC_02441	+	2024574	2024759	186	DNA topology modulation protein
SeseC_02366	+	1957529	1958878	1350	DNA segregation ATPase FtsK/SpoIIIE related protein
SeseC_02156	-	1774658	1773783	876	DNA polymerase III, delta' subunit
SeseC_00905	+	753401	753658	258	DNA packaging protein, QLRG family
SeseC_00262	+	233519	233965	447	deoxyuridine 5'-triphosphate nucleotidohydrolase
SeseC_01106	+	923933	924055	123	cytochrome C
SeseC_00943	+	783533	783718	186	cro/CI family transcriptional regulator
SeseC_00863	+	718913	720274	1362	competence factor transporter ComB
SeseC_00246	-	220150	219119	1032	collagen-like surface-anchored protein SclE
SeseC_00251	-	222824	222117	708	collagen-like surface protein SclZ.5
SeseC_00603	-	501531	500860	672	collagen-like protein with amino-end fibronectin-binding domain SclZ.6
SeseC_00735	-	611829	610744	1086	collagen-like protein SclZ.7
SeseC_00215	+	199392	199760	369	collagen-like cell surface-anchored protein SclH
SeseC_00604	-	502825	501500	1326	collagen-binding collagen-like cell surface-anchored protein FneC
SeseC_00875	-	729898	728333	1566	chromosome segregation ATPase
SeseC_01879	-	1559581	1559036	546	CHC2 family Zn-finger domain protein
SeseC_01902	-	1582246	1581974	273	CHAP domain protein
SeseC_00216	-	199365	199201	165	cell surface-anchored protein SclH
SeseC_02304	-	1908572	1905051	3522	cell surface protein
SeseC_02309	-	1912245	1909957	2289	cell surface protein
SeseC_00865	+	720925	721590	666	CAAX amino protease
SeseC_01924	-	1600945	1600745	201	C-5 cytosine-specific DNA methylase
SeseC_00234	+	210057	211439	1383	Bifunctional protein glmU
SeseC_00116	+	116593	116709	117	bacteriocin, lactococcin 972 family
SeseC_02178	-	1791049	1790624	426	aminoglycoside 3'-phosphotransferase
SeseC_00898	+	748747	749004	258	addiction module antitoxin, phd protein
SeseC_00894	+	744210	744755	546	acetyltransferase family protein
SeseC_00973	+	805564	806301	738	ABC-2 type transporter protein
SeseC_00184	+	172262	172408	147	ABC transporter, ATP-binding protein
SeseC_01881	-	1562439	1560982	1458	ABC transporter transmembrane region
SeseC_01985	-	1638754	1638053	702	5'-methylthioadenosine/S-adenosylhomocysteine nucleosidase
SeseC_01533	-	1290653	1290087	567	5-formyltetrahydrofolate cyclo-ligase family protein
SeseC_02282	-	1882426	1882301	126	50S ribosomal protein L28
SeseC_01359	+	1146462	1146776	315	4-oxalocrotonate tautomerase
SeseC_00167	+	155336	155485	150	2Fe-2S ferredoxin
SeseC_01287	-	1081711	1080827	885	2-(5''-triphosphoribosyl)-3'-dephosphocoenzyme-A synthase
SeseC_02364	-	1956528	1955356	1173	predicted protein
SeseC_00907	+	753989	754357	369	hypothetical protein STRUR_1577
SeseC_01870	-	1551974	1551783	192	hypothetical protein STRINF_00948
SeseC_02289	-	1888591	1888292	300	hypothetical protein STRIC_1582
SeseC_02292	-	1894457	1893966	492	hypothetical protein STRIC_1577
SeseC_02293	-	1895261	1894479	783	hypothetical protein STRIC_1576
SeseC_02295	-	1896064	1895555	510	hypothetical protein STRIC_1575
SeseC_02302	-	1904442	1903876	567	hypothetical protein STRIC_1567
SeseC_02303	-	1904744	1904547	198	hypothetical protein STRIC_1566
SeseC_02283	-	1884236	1882935	1302	hypothetical protein STRIC_0977
SeseC_02306	-	1909673	1909290	384	hypothetical protein STRIC_0940
SeseC_00628	-	523380	523267	114	hypothetical protein SSU05_1426
SeseC_00876	-	730206	729982	225	hypothetical protein spyM18_0613
SeseC_01911	-	1591574	1591221	354	hypothetical protein SDD27957_08345
SeseC_01910	-	1591243	1589777	1467	hypothetical protein SDD27957_08340
SeseC_02305	-	1909293	1908637	657	hypothetical protein SCAZ3_10335
SeseC_00883	-	737271	736987	285	hypothetical protein SAK_0729
SeseC_00107	+	109776	109895	120	hypothetical protein M28_Spy1340
SeseC_01313	-	1103192	1102719	474	hypothetical protein LNTAR_10241
SeseC_00921	+	769635	771257	1623	hypothetical protein LLCRE1631_00343
SeseC_00911	+	755743	755859	117	hypothetical protein HMPREF9950_1971
SeseC_01329	-	1119096	1118950	147	hypothetical protein HMPREF9630_00526
SeseC_01317	-	1108281	1107349	933	hypothetical protein HMPREF9624_00106
SeseC_01316	-	1107342	1106428	915	hypothetical protein HMPREF9406_0139
SeseC_01532	-	1289810	1289514	297	hypothetical protein HMPREF9397_0462
SeseC_01922	-	1599519	1599178	342	hypothetical protein HMPREF9393_0741
SeseC_01326	-	1117383	1116454	930	hypothetical protein HMPREF9333_00020
SeseC_00662	+	552029	552349	321	hypothetical protein HMPREF9177_00451
SeseC_01445	-	1220841	1220707	135	hypothetical protein HMPREF9171_0309
SeseC_01874	-	1556713	1555433	1281	hypothetical protein HMPREF1150_0135
SeseC_01873	-	1555440	1554754	687	hypothetical protein HMPREF1115_1515
SeseC_01333	+	1120704	1121876	1173	hypothetical protein HMPREF1049_1248
SeseC_01327	-	1117874	1117491	384	hypothetical protein HMPREF1049_1245
SeseC_00879	+	732561	733070	510	hypothetical protein HMPREF1042_1246
SeseC_00884	-	737420	737307	114	hypothetical protein HMPREF1042_1240
SeseC_00890	+	741871	742347	477	hypothetical protein HMPREF1042_1236
SeseC_00910	+	755315	755695	381	hypothetical protein HMPREF1042_1216
SeseC_02301	-	1903827	1903075	753	hypothetical protein gbs1140
SeseC_02300	-	1902914	1902681	234	hypothetical protein gbs1139
SeseC_02299	-	1902343	1901966	378	hypothetical protein gbs1136
SeseC_02297	+	1898892	1899440	549	hypothetical protein gbs1134
SeseC_02296	-	1898877	1896181	2697	hypothetical protein gbs1133
SeseC_02294	-	1895533	1895261	273	hypothetical protein gbs1131
SeseC_02290	-	1891684	1888643	3042	hypothetical protein gbs1126
SeseC_00878	+	731748	732353	606	hypothetical protein FSLSAGS3026_06490
SeseC_00877	-	731324	730206	1119	hypothetical protein FSLSAGS3026_03945
SeseC_01312	-	1102717	1101866	852	hypothetical protein BN69_2050
SeseC_01320	-	1110218	1110060	159	hypothetical protein B437_10742
SeseC_01335	+	1122842	1123720	879	hypothetical protein Apar_0190
SeseC_00520	-	441623	441108	516	hypothetical protein
SeseC_00822	-	683795	683379	417	hypothetical protein
SeseC_00933	+	775697	776017	321	hypothetical protein
SeseC_00941	+	780935	781255	321	hypothetical protein
SeseC_01898	-	1580152	1579580	573	hypothetical protein
SeseC_02359	-	1953475	1952693	783	hypothetical protein
SeseC_00036	-	42435	42319	117	hypothetical protein
SeseC_00050	+	53337	53474	138	hypothetical protein
SeseC_00058	-	62814	62644	171	hypothetical protein
SeseC_00112	-	111610	111494	117	hypothetical protein
SeseC_00131	+	126761	126874	114	hypothetical protein
SeseC_00158	-	150243	150124	120	hypothetical protein
SeseC_00168	+	155469	155585	117	hypothetical protein
SeseC_00183	+	172029	172181	153	hypothetical protein
SeseC_00201	+	187443	187604	162	hypothetical protein
SeseC_00209	+	195803	195940	138	hypothetical protein
SeseC_00218	-	201391	201233	159	hypothetical protein
SeseC_00229	-	205972	205859	114	hypothetical protein
SeseC_00240	+	216630	216752	123	hypothetical protein
SeseC_00244	+	218813	218929	117	hypothetical protein
SeseC_00249	+	221998	222114	117	hypothetical protein
SeseC_00272	+	243757	243888	132	hypothetical protein
SeseC_00288	+	253589	253705	117	hypothetical protein
SeseC_00290	-	253882	253742	141	hypothetical protein
SeseC_00334	+	289793	289906	114	hypothetical protein
SeseC_00362	+	311236	311373	138	hypothetical protein
SeseC_00378	+	322583	322696	114	hypothetical protein
SeseC_00384	+	327731	327853	123	hypothetical protein
SeseC_00399	+	339498	339620	123	hypothetical protein
SeseC_00404	+	342846	342977	132	hypothetical protein
SeseC_00409	+	345384	345542	159	hypothetical protein
SeseC_00435	+	370609	370722	114	hypothetical protein
SeseC_00501	-	430812	430687	126	hypothetical protein
SeseC_00522	-	443081	442968	114	hypothetical protein
SeseC_00546	+	456373	456489	117	hypothetical protein
SeseC_00582	-	485226	485074	153	hypothetical protein
SeseC_00585	+	487257	487382	126	hypothetical protein
SeseC_00616	+	515652	515777	126	hypothetical protein
SeseC_00618	-	515918	515793	126	hypothetical protein
SeseC_00665	-	555749	555609	141	hypothetical protein
SeseC_00678	-	564333	564205	129	hypothetical protein
SeseC_00705	+	587033	587179	147	hypothetical protein
SeseC_00734	+	611843	611974	132	hypothetical protein
SeseC_00741	+	615753	615884	132	hypothetical protein
SeseC_00768	-	635342	635214	129	hypothetical protein
SeseC_00807	+	673079	673204	126	hypothetical protein
SeseC_00818	+	681941	682054	114	hypothetical protein
SeseC_00842	+	699837	699998	162	hypothetical protein
SeseC_00847	-	703183	703025	159	hypothetical protein
SeseC_00864	+	720773	720925	153	hypothetical protein
SeseC_00867	+	722242	722421	180	hypothetical protein
SeseC_00886	+	739959	740087	129	hypothetical protein
SeseC_00900	+	749563	749682	120	hypothetical protein
SeseC_00975	+	806892	807017	126	hypothetical protein
SeseC_01024	-	844908	844786	123	hypothetical protein
SeseC_01037	-	857761	857600	162	hypothetical protein
SeseC_01038	+	857750	857887	138	hypothetical protein
SeseC_01047	-	867474	867349	126	hypothetical protein
SeseC_01078	-	896097	895951	147	hypothetical protein
SeseC_01080	+	897167	897352	186	hypothetical protein
SeseC_01213	+	1022970	1023128	159	hypothetical protein
SeseC_01275	+	1071873	1071986	114	hypothetical protein
SeseC_01338	+	1126498	1126614	117	hypothetical protein
SeseC_01382	-	1165677	1165522	156	hypothetical protein
SeseC_01402	+	1179357	1179482	126	hypothetical protein
SeseC_01412	-	1188575	1188402	174	hypothetical protein
SeseC_01414	+	1189290	1189412	123	hypothetical protein
SeseC_01468	+	1236594	1236740	147	hypothetical protein
SeseC_01469	-	1236947	1236819	129	hypothetical protein
SeseC_01534	-	1290844	1290650	195	hypothetical protein
SeseC_01541	+	1296961	1297077	117	hypothetical protein
SeseC_01555	+	1308220	1308345	126	hypothetical protein
SeseC_01558	+	1309136	1309276	141	hypothetical protein
SeseC_01618	-	1360891	1360763	129	hypothetical protein
SeseC_01656	+	1393192	1393338	147	hypothetical protein
SeseC_01668	-	1400535	1400407	129	hypothetical protein
SeseC_01672	+	1402901	1403038	138	hypothetical protein
SeseC_01677	+	1405034	1405171	138	hypothetical protein
SeseC_01693	+	1416148	1416261	114	hypothetical protein
SeseC_01699	-	1420718	1420602	117	hypothetical protein
SeseC_01725	-	1443108	1442941	168	hypothetical protein
SeseC_01733	+	1449479	1449601	123	hypothetical protein
SeseC_01735	+	1450209	1450349	141	hypothetical protein
SeseC_01736	+	1450372	1450560	189	hypothetical protein
SeseC_01742	+	1454140	1454289	150	hypothetical protein
SeseC_01743	+	1454298	1454420	123	hypothetical protein
SeseC_01788	-	1489412	1489290	123	hypothetical protein
SeseC_01791	-	1491436	1491290	147	hypothetical protein
SeseC_01792	-	1491721	1491608	114	hypothetical protein
SeseC_01815	-	1508778	1508629	150	hypothetical protein
SeseC_01828	-	1521782	1521669	114	hypothetical protein
SeseC_01842	+	1527402	1527545	144	hypothetical protein
SeseC_01883	-	1563738	1563616	123	hypothetical protein
SeseC_01885	-	1565006	1564827	180	hypothetical protein
SeseC_01929	-	1602730	1602587	144	hypothetical protein
SeseC_01964	+	1625389	1625532	144	hypothetical protein
SeseC_01991	-	1641292	1641134	159	hypothetical protein
SeseC_02009	+	1652438	1652551	114	hypothetical protein
SeseC_02029	-	1672275	1672141	135	hypothetical protein
SeseC_02038	-	1683637	1683512	126	hypothetical protein
SeseC_02049	-	1688719	1688585	135	hypothetical protein
SeseC_02142	+	1766685	1766834	150	hypothetical protein
SeseC_02173	-	1787103	1786987	117	hypothetical protein
SeseC_02226	+	1829513	1829629	117	hypothetical protein
SeseC_02316	-	1915158	1915042	117	hypothetical protein
SeseC_02317	-	1915588	1915475	114	hypothetical protein
SeseC_02325	-	1922402	1922280	123	hypothetical protein
SeseC_02344	-	1943499	1943383	117	hypothetical protein
SeseC_02353	-	1951433	1951287	147	hypothetical protein
SeseC_02355	-	1951769	1951641	129	hypothetical protein
SeseC_02356	-	1951968	1951855	114	hypothetical protein
SeseC_02394	-	1978416	1978294	123	hypothetical protein
SeseC_02398	-	1985791	1985651	141	hypothetical protein
SeseC_02428	-	2012176	2012003	174	hypothetical protein
SeseC_02451	-	2031990	2031862	129	hypothetical protein
SeseC_02452	+	2032112	2032225	114	hypothetical protein
SeseC_02464	+	2043624	2043743	120	hypothetical protein
SeseC_02468	-	2046273	2046124	150	hypothetical protein
SeseC_02479	+	2057870	2057983	114	hypothetical protein
SeseC_02492	-	2066362	2066246	117	hypothetical protein
SeseC_02497	-	2068098	2067958	141	hypothetical protein
SeseC_02512	+	2080285	2080428	144	hypothetical protein
SeseC_02530	+	2095911	2096030	120	hypothetical protein
SeseC_02534	+	2099255	2099374	120	hypothetical protein
SeseC_02558	+	2120709	2120873	165	hypothetical protein
SeseC_02606	-	2163299	2163168	132	hypothetical protein
SeseC_00164	-	154219	154106	114	conserved hypothetical protein
SeseC_00418	+	353132	353413	282	conserved hypothetical protein
SeseC_00542	-	454328	454056	273	conserved hypothetical protein
SeseC_00648	+	545118	545432	315	conserved hypothetical protein
SeseC_00654	+	548225	548371	147	conserved hypothetical protein
SeseC_00891	+	742542	742724	183	conserved hypothetical protein
SeseC_00901	+	749795	750145	351	conserved hypothetical protein
SeseC_00936	+	777890	778354	465	conserved hypothetical protein
SeseC_00940	+	780665	780808	144	conserved hypothetical protein
SeseC_01719	-	1439734	1439312	423	conserved hypothetical protein
SeseC_01720	-	1440315	1439911	405	conserved hypothetical protein
SeseC_02006	-	1651400	1651245	156	conserved hypothetical protein
SeseC_02010	-	1653164	1652994	171	conserved hypothetical protein
SeseC_02187	-	1797741	1797415	327	conserved hypothetical protein
SeseC_02314	-	1914233	1913943	291	conserved hypothetical protein
SeseC_00004	+	2808	2978	171	conserved hypothetical protein
SeseC_01221	+	1025858	1026184	327	conserved hypothetical protein
SeseC_01721	-	1440644	1440324	321	conserved hypothetical protein
SeseC_01726	+	1443123	1443251	129	conserved hypothetical protein
SeseC_01756	-	1460565	1460440	126	conserved hypothetical protein
SeseC_02610	-	2164764	2164651	114	conserved hypothetical protein
SeseC_02312	-	1913877	1913692	186	conserved domain protein
