# Supplementary material for: Insight into the specific virulence related genes and toxin-antitoxin virulent pathogenicity islands in swine streptococcosis pathogen Streptococcus equi ssp. zooepidemicus strain ATCC35246
Source: BMC Genomics. 2013 Jun 7;14:377. doi: 10.1186/1471-2164-14-377 (PMC3750634; doi:10.1186/1471-2164-14-377)
Supplement: Additional file 4: Table S4 — Genes in SeseCisland_1 of the S. zoopedemicus ATCC35246 genome. [file 1471-2164-14-377-S4.xls]

## Sheet: island1out
Locus	Strand	Start	End	gene names	Annotation	GC	color	rpkm_N	rpkm_R	tags_N	tags_R	log2(Fold_change)	log2(Fold_change) normalized	z-score	p-value	q-value(Benjamini et al. 1995)	q-value(Storey et al. 2003)	Signature(p-value < 0.001)
SeseC_00874	+	727367	727978	-	IS200 family transposase	40.8497	cyan	870.044	348.018	20	8	1.32193	-0.521995	-1.00143	0.316617	0.361848	0.0491085	FALSE
SeseC_00875	-	729898	728333	-	chromosome segregation ATPase	35.8238	green	59962.1	16660.9	3527	980	1.84759	0.00366501	0.0852598	0.932055	0.938625	0.127386	FALSE
SeseC_00876	-	730206	729982	-	conserved hypothetical protein	33.7778	grey	63422.8	24848.5	536	210	1.35184	-0.492079	-4.86208	1.16159e-06	2.19582e-06	2.98007e-07	TRUE
SeseC_00877	-	731324	730206	-	conserved hypothetical protein	34.3164	grey	56339.7	30477.7	2368	1281	0.886399	-0.957524	-21.5595	4.31456e-103	3.20785e-102	4.35356e-103	TRUE
SeseC_00878	+	731748	732353	-	conserved hypothetical protein	38.9439	grey	13707.1	2855.64	312	65	2.26303	0.419111	2.69792	0.00697747	0.00999637	0.00135667	FALSE
SeseC_00879	+	732561	733070	-	conserved hypothetical protein	32.1569	grey	13050.7	10492.7	250	201	0.314733	-1.52919	-12.3504	4.84622e-35	1.81167e-34	2.45872e-35	TRUE
SeseC_00880	-	735085	733115	-	prophage LambdaSa04, DNA polymerase	44.2415	green	18883.5	4146.81	1398	307	2.18705	0.343131	4.7378	2.16048e-06	4.02325e-06	5.46018e-07	TRUE
SeseC_00881	-	735868	735305	-	conserved hypothetical protein	45.0355	green	80106.1	21336.5	1697	452	1.90859	0.064669	1.03245	0.301864	0.346373	0.0470082	FALSE
SeseC_00882	-	736913	735873	-	phi APSE P51-like protein	45.8213	green	140175	23656.7	5481	925	2.56691	0.722991	18.5103	1.70689e-76	1.03135e-75	1.39971e-76	TRUE
SeseC_00883	-	737271	736987	-	conserved hypothetical protein	46.3158	grey	29425.8	5418.09	315	58	2.44123	0.597304	3.74595	0.000179712	0.0002968	4.02805e-05	TRUE
SeseC_00884	-	737420	737307	-	hypothetical protein	38.5965	grey	63055.3	10275.7	270	44	2.61738	0.773461	4.35585	1.3255e-05	2.36274e-05	3.20661e-06	TRUE
SeseC_00885	+	737671	739959	-	phage DNA polymerase	42.3329	blue	38684.7	6792.5	3326	584	2.50975	0.665825	13.4101	5.27337e-41	2.18359e-40	2.96348e-41	TRUE
SeseC_00886	+	739959	740087	-	hypothetical protein	40.3101	grey	40657.4	6191.48	197	30	2.71516	0.871238	4.12062	3.77848e-05	6.53716e-05	8.87196e-06	TRUE
SeseC_00887	+	740279	740521	-	VRR-NUC domain protein	44.0329	green	7340.6	1205.17	67	11	2.60666	0.762735	2.14372	0.0320557	0.0424297	0.00575838	FALSE
SeseC_00889	+	740589	741878	-	SNF2 domain protein,Phage-related DNA helicase	45.1938	blue	14591.3	3900.63	707	189	1.90332	0.0594011	0.612642	0.540113	0.588679	0.079893	FALSE
SeseC_00890	+	741871	742347	-	conserved hypothetical protein	39.413	grey	21767.5	3683.74	390	66	2.56294	0.719013	4.91272	8.98214e-07	1.71251e-06	2.32415e-07	TRUE
SeseC_00891	+	742542	742724	-	conserved hypothetical protein	40.4372	grey	92963.5	48300.3	639	332	0.944633	-0.89929	-10.4113	2.20114e-25	7.06628e-25	9.59005e-26	TRUE
SeseC_00892	+	742760	743809	-	S-adenosylmethionine synthetase	47.619	green	25457	1977.74	1004	78	3.68614	1.84222	16.624	4.66753e-62	2.40594e-61	3.26525e-62	TRUE
SeseC_00894	+	744210	744755	-	hypothetical protein	34.2491	grey	146380	44469.8	3002	912	1.71882	-0.125105	-2.74553	0.00604128	0.00871757	0.00118311	FALSE
SeseC_00895	+	745290	746609	-	conserved hypothetical protein	41.9697	grey	9318.18	2097.6	462	104	2.15131	0.307386	2.45493	0.0140912	0.0194093	0.00263415	FALSE
SeseC_00896	+	746773	747087	-	conserved hypothetical protein	42.5397	grey	9635.12	1267.78	114	15	2.926	1.08208	3.75348	0.000174394	0.000288971	3.92179e-05	TRUE
SeseC_00897	+	747084	748676	-	prophage LambdaSa04, terminase, large subunit	43.4401	blue	11999.7	1905.25	718	114	2.65495	0.811027	7.4	1.36189e-13	3.43045e-13	4.65567e-14	TRUE
SeseC_00898	+	748747	749004	-	Type II toxin-antitoxin system, antitoxin Phd	36.4341	yellow	172742	127132	1674	1232	0.442297	-1.40163	-28.656	1.35044e-180	1.2985e-179	1.76227e-180	TRUE
SeseC_00899	+	749001	749372	-	Addiction module killer protein Doc	35.4839	yellow	305381	162317	4267	2268	0.911801	-0.932121	-28.0532	3.64978e-173	3.42702e-172	4.65101e-173	TRUE
SeseC_00900	+	749563	749682	-	hypothetical protein	29.1667	grey	472786	195016	2131	879	1.2776	-0.566327	-11.3031	1.26605e-29	4.3808e-29	5.94544e-30	TRUE
SeseC_00901	+	749795	750145	-	conserved hypothetical protein	37.6068	grey	224971	98832.6	2966	1303	1.18668	-0.657241	-15.7224	1.06163e-55	5.09176e-55	6.91032e-56	TRUE
SeseC_00902	+	750178	751491	-	prophage LambdaSa04, HK97 family portal protein	41.7047	blue	24495.9	4498.01	1209	222	2.44518	0.60126	7.38255	1.55286e-13	3.90167e-13	5.29518e-14	TRUE
SeseC_00903	+	751484	752182	clpP	ClpP protease family protein	43.6338	green	22433.7	3808.78	589	100	2.55827	0.714345	6.00307	1.93621e-09	4.13278e-09	5.60883e-10	TRUE
SeseC_00904	+	752196	753401	-	prophage LambdaSa04, HK97 family major capsid protein	42.4544	blue	22716	4194.39	1029	190	2.43717	0.593249	6.72938	1.70388e-11	3.97639e-11	5.39659e-12	TRUE
SeseC_00905	+	753401	753658	-	hypothetical phage protein	36.4341	blue	32298.9	2476.59	313	24	3.70506	1.86113	9.34644	9.06516e-21	2.682e-20	3.6399e-21	TRUE
SeseC_00906	+	753658	753996	-	prophage LambdaSa04, head-tail adaptor	42.7729	blue	19790.8	2827.26	252	36	2.80735	0.963432	5.07197	3.93715e-07	7.64495e-07	1.03754e-07	TRUE
SeseC_00907	+	753989	754357	-	conserved hypothetical protein	44.9864	grey	12842.7	2525.25	178	35	2.34645	0.502528	2.4083	0.0160269	0.0219246	0.00297551	FALSE
SeseC_00908	+	754366	754692	-	prophage pi2 protein 38, putative	40.9786	blue	5862.02	651.336	72	8	3.16993	1.326	3.5041	0.000458153	0.000731289	9.92475e-05	TRUE
SeseC_00909	+	754695	755264	-	prophage pi2 protein 39	44.9123	blue	8781.04	2475.51	188	53	1.82667	-0.0172545	-0.0929911	0.925911	0.933378	0.126674	FALSE
SeseC_00910	+	755315	755695	-	conserved hypothetical protein	41.2073	grey	27531.8	3493.88	394	50	2.9782	1.13427	7.2488	4.20481e-13	1.02933e-12	1.39696e-13	TRUE
SeseC_00911	+	755743	755859	-	unknown phage protein	43.5897	blue	4551	1137.75	20	5	2	0.156077	0.266235	0.790058	0.815754	0.110711	FALSE
SeseC_00913	+	755878	758997	-	tail tape meausure protein	44.7756	blue	20308.8	2065.02	2380	242	3.29788	1.45396	21.6078	1.5164e-103	1.13164e-102	1.53581e-103	TRUE
SeseC_00914	+	759132	759719	-	conserved hypothetical protein	45.068	grey	14126.7	1811.11	312	40	2.96347	1.11955	6.38305	1.73593e-10	3.91859e-10	5.31814e-11	TRUE
SeseC_00915	+	759710	762634	-	prophage minor structural protein	43.7949	blue	22236.2	2248.19	2443	247	3.30607	1.46215	21.9841	4.09241e-107	3.12398e-106	4.23973e-107	TRUE
SeseC_00916	+	762806	764503	-	prophage minor structural protein, putative	44.4641	blue	18313.4	1599.28	1168	102	3.5174	1.67348	16.7715	3.94452e-63	2.0598e-62	2.79547e-63	TRUE
SeseC_00917	+	764521	764925	-	holin	38.7654	green	14527.8	1314.73	221	20	3.46597	1.62205	7.13426	9.73098e-13	2.35617e-12	3.19769e-13	TRUE
SeseC_00918	+	764927	766396	-	phage cell wall hydrolase	43.3333	blue	20375	2372.56	1125	131	3.10229	1.25836	13.3001	2.31123e-40	9.41438e-40	1.27768e-40	TRUE
SeseC_00919	+	767035	768276	spoIVCA	prophage site-specific recombinase resolvase family protein	39.6135	blue	24265.4	3965.64	1132	185	2.61328	0.769354	8.87825	6.79209e-19	1.92138e-18	2.60762e-19	TRUE
SeseC_00920	+	768239	769531	-	conserved hypothetical protein	41.686	grey	14722.1	5085.82	715	247	1.53343	-0.310491	-3.43356	0.000595716	0.000942589	0.000127833	TRUE
SeseC_00921	+	769635	771257	-	conserved hypothetical protein	28.8971	grey	118829	24851.7	7244	1515	2.25747	0.413546	12.844	9.29765e-38	3.60374e-37	4.89084e-38	TRUE
SeseC_00922	+	771358	771546	-	conserved hypothetical protein	33.3333	grey	101141	13241.2	718	94	2.93325	1.08933	9.4713	2.76393e-21	8.25054e-21	1.11973e-21	TRUE
SeseC_00924	+	772045	772203	-	putative replication initiation protein	32.7044	green	167.443	0	1	0	NA	NA	NA	NA	NA	NA	FALSE
SeseC_00925	+	772200	772427	-	conserved hypothetical protein	34.2105	grey	467.076	0	4	0	NA	NA	NA	NA	NA	NA	FALSE
SeseC_00926	+	772699	773172	-	conserved hypothetical protein	34.8101	grey	1067.18	393.172	19	7	1.44057	-0.40335	-0.738876	0.459982	0.507847	0.0689038	FALSE
SeseC_00927	+	773169	773507	-	putative conjugal transfer protein	35.3982	green	471.21	157.07	6	2	1.58496	-0.25896	-0.259989	0.794872	0.81777	0.110984	FALSE
SeseC_00933	+	775697	776017	-	conserved hypothetical protein	31.4642	grey	165.878	1301.1	2	16	-3	-4.84392	-6.21456	5.14677e-10	1.13365e-09	1.53854e-10	TRUE
SeseC_00935	+	776221	777714	-	conjugation protein	34.1365	green	151.162	180.471	8	10	-0.321928	-2.16585	-3.49403	0.000475781	0.000758821	0.000102984	TRUE
SeseC_00936	+	777890	778354	-	conserved hypothetical protein	28.172	grey	81874	36528.4	1430	638	1.16439	-0.679536	-11.3298	9.34457e-30	3.23902e-29	4.39586e-30	TRUE
SeseC_00939	+	778791	780461	tnpX	TnpX site-specific recombinase family protein	35.1885	cyan	637.304	366.45	40	23	0.798366	-1.04556	-3.10614	0.00189544	0.00288061	0.000390945	FALSE
