# Supplementary material for: Insight into the specific virulence related genes and toxin-antitoxin virulent pathogenicity islands in swine streptococcosis pathogen Streptococcus equi ssp. zooepidemicus strain ATCC35246
Source: BMC Genomics. 2013 Jun 7;14:377. doi: 10.1186/1471-2164-14-377 (PMC3750634; doi:10.1186/1471-2164-14-377)
Supplement: Additional file 5: Table S5 — Genes in SeseCisland_2 of the S. zoopedemicus ATCC35246 genome. [file 1471-2164-14-377-S5.xls]

## Sheet: island2out
Locus	Strand	Start	End	gene names	Annotation	GC	color	rpkm_N	rpkm_R	tags_N	tags_R	log2(Fold_change)	log2(Fold_change) normalized	z-score	p-value	q-value(Benjamini et al. 1995)	q-value(Storey et al. 2003)	Signature(p-value < 0.001)
SeseC_01316	-	1107342	1106428	-	conserved hypothetical protein	28.306	grey	67707.7	9398.19	2327	323	2.84887	1.00494	15.9627	2.32461e-57	1.14232e-56	1.5503e-57	TRUE
SeseC_01317	-	1108281	1107349	-	conserved domain protein	31.94	grey	79898.6	15380.5	2800	539	2.37707	0.533147	10.0813	6.68514e-24	2.08585e-23	2.83082e-24	TRUE
SeseC_01320	-	1110218	1110060	-	conserved domain protein	35.2201	grey	42028.1	5023.28	251	30	3.06465	1.22073	6.13406	8.56645e-10	1.86836e-09	2.5298e-10	TRUE
SeseC_01321	-	1111522	1110425	-	conserved hypothetical protein	36.612	grey	3515.84	1139.62	145	47	1.62532	-0.218603	-1.0714	0.28399	0.328692	0.0446087	FALSE
SeseC_01322	-	1113470	1111668	-	maturase	34.609	green	2244.45	900.735	152	61	1.31719	-0.526733	-2.78813	0.00530126	0.00770531	0.00104573	FALSE
SeseC_01323	-	1114153	1114007	-	conserved hypothetical protein	36.7347	grey	181.111	1086.67	1	6	-2.58496	-4.42889	-3.73902	0.000184738	0.000304346	4.13045e-05	TRUE
SeseC_01324	-	1114701	1114369	-	conserved hypothetical protein	36.036	grey	1758.9	559.65	22	7	1.65208	-0.191846	-0.364552	0.715446	0.747983	0.101494	FALSE
SeseC_01325	-	1116434	1115070	-	virulence-associated protein E	39.1209	yellow	2633.08	838.685	135	43	1.65055	-0.193372	-0.910486	0.362566	0.410143	0.0556628	FALSE
SeseC_01326	-	1117383	1116454	-	phage DNA-polymerase or DNA-primase	36.9892	blue	1717.64	458.036	60	16	1.90689	0.0629677	0.189066	0.850041	0.868719	0.117899	FALSE
SeseC_01327	-	1117874	1117491	-	conserved hypothetical protein	34.375	grey	4645.22	970.643	67	14	2.25873	0.414811	1.23831	0.215602	0.253203	0.0343636	FALSE
SeseC_01328	-	1118949	1117867	xerC	integrase/recombinase XerC	35.9187	cyan	4424.94	1376.65	180	56	1.6845	-0.159425	-0.86169	0.388858	0.436429	0.0592303	FALSE
SeseC_01329	-	1119096	1118950	-	predicted protein	32.6531	grey	1630	724.445	9	4	1.16993	-0.673998	-0.890554	0.373169	0.420472	0.0570647	FALSE
SeseC_01332	-	1120498	1119239	-	transposase	43.4127	cyan	61.2005	126.702	3	6	-1	-2.84392	-3.15982	0.00157869	0.00241852	0.000328106	FALSE
SeseC_01333	+	1120704	1121876	-	conserved hypothetical protein	32.3956	grey	38675.4	10826.4	1704	477	1.83686	-0.00705875	-0.114338	0.90897	0.918151	0.124608	FALSE
SeseC_01334	+	1121890	1122741	-	Fic/DOC domain protein ,Virulence protein RhuM family	34.9765	yellow	26717.1	6905.82	855	221	1.95188	0.107955	1.21417	0.224684	0.263404	0.0357481	FALSE
SeseC_01335	+	1122842	1123720	-	conserved hypothetical protein	28.5552	grey	28955.6	4815.83	956	159	2.58798	0.744061	7.9253	2.27593e-15	6.02099e-15	8.17143e-16	TRUE
