# Supplementary material for: Insight into the specific virulence related genes and toxin-antitoxin virulent pathogenicity islands in swine streptococcosis pathogen Streptococcus equi ssp. zooepidemicus strain ATCC35246
Source: BMC Genomics. 2013 Jun 7;14:377. doi: 10.1186/1471-2164-14-377 (PMC3750634; doi:10.1186/1471-2164-14-377)
Supplement: Additional file 6: Table S6 — Genes in SeseCisland_3 of S. zoopedemicus ATCC35246 genome. [file 1471-2164-14-377-S6.xls]

## Sheet: island3out
Locus	Strand	Start	End	gene names	Annotation	GC	color	rpkm_N	rpkm_R	tags_N	tags_R	log2(Fold_change)	log2(Fold_change) normalized	z-score	p-value	q-value(Benjamini et al. 1995)	q-value(Storey et al. 2003)	Signature(p-value < 0.001)
SeseC_01863	-	1548883	1547270	-	site-specific recombinase	34.6964	cyan	4503.21	1435.09	273	87	1.64981	-0.194109	-1.29987	0.193646	0.228761	0.0310465	FALSE
SeseC_01864	-	1549020	1548883	-	site-specific recombinase	36.2319	cyan	385.846	771.692	2	4	-1	-2.84392	-2.57998	0.00988065	0.0139213	0.00188868	FALSE
SeseC_01865	-	1550118	1549156	-	site-specific recombinase	33.6449	cyan	1354.67	608.218	49	22	1.15528	-0.688645	-2.12852	0.0332943	0.0440401	0.00597693	FALSE
SeseC_01867	+	1550314	1551573	-	transposase	43.5714	cyan	16.3	67.0112	1	3	-1.58496	-3.42889	-2.43422	0.0149241	0.0204931	0.00277838	FALSE
SeseC_01869	-	1551764	1551582	-	Tn5252 transposon protein	32.7869	cyan	0	290.966	0	2	NA	NA	NA	NA	NA	NA	FALSE
SeseC_01870	-	1551974	1551783	-	conserved hypothetical protein S	46.875	grey	1525.3	0	11	0	4.45943	2.61551	2.16059	0.0307269	0.0407384	0.00552335	FALSE
SeseC_01872	-	1554749	1552104	-	Purine NTPase	29.8564	green	107137	23041.4	10648	2290	2.21716	0.37324	14.1552	1.73371e-45	7.53786e-45	1.02301e-45	TRUE
SeseC_01873	-	1555440	1554754	-	conserved hypothetical protein	27.802	grey	91999.8	18795.2	2374	485	2.29126	0.44734	7.90531	2.67277e-15	7.04288e-15	9.55829e-16	TRUE
SeseC_01874	-	1556713	1555433	-	predicted protein	30.2888	grey	101672	29803.2	4892	1434	1.77038	-0.0735435	-2.04221	0.0411305	0.0537654	0.00729681	FALSE
SeseC_01875	-	1557477	1556707	-	zeta toxin (PezT)	40.2075	yellow	50208	21202	1454	614	1.24372	-0.600206	-9.95297	2.44765e-23	7.54284e-23	1.02368e-23	TRUE
SeseC_01876	-	1557953	1557477	-	epsilon antitoxin (PezA)	39.2034	yellow	66418.9	40576.9	1190	727	0.710934	-1.13299	-18.6408	1.50015e-77	9.14724e-77	1.24143e-77	TRUE
SeseC_01877	-	1558751	1558356	-	conserved hypothetical protein	38.8889	grey	1075.69	1815.23	16	27	-0.754888	-2.59881	-6.39105	1.64752e-10	3.72743e-10	5.05871e-11	TRUE
SeseC_01878	-	1558982	1558755	-	conserved hypothetical protein	40.3509	grey	1985.08	467.076	17	4	2.08746	0.24354	0.377245	0.705992	0.741199	0.100592	FALSE
SeseC_01879	-	1559581	1559036	-	conserved hypothetical protein	39.011	grey	3559.53	1121.5	73	23	1.66626	-0.17766	-0.613452	0.539578	0.588416	0.0798573	FALSE
SeseC_01880	-	1560799	1560161	-	conserved hypothetical protein	40.3756	grey	6666.26	2208.2	160	53	1.59401	-0.249915	-1.29366	0.195781	0.231147	0.0313703	FALSE
SeseC_01881	-	1562439	1560982	-	ABC transporter, ATP-binding protein	32.4417	red	10755.3	2465.13	589	135	2.12531	0.281385	2.5489	0.0108064	0.0151457	0.0020555	FALSE
SeseC_01882	-	1563499	1562480	-	heme biosynthesis protein	27.451	green	5115.86	1800.99	196	69	1.50619	-0.337738	-1.96466	0.049454	0.0637705	0.00865467	FALSE
SeseC_01883	-	1563738	1563616	-	hypothetical protein	34.1463	grey	27705.6	17748.9	128	82	0.642448	-1.20147	-6.55996	5.38234e-11	1.23166e-10	1.67155e-11	TRUE
SeseC_01884	-	1564837	1563788	-	Radical SAM domain protein	32.2857	green	9178.72	2814.47	362	111	1.70543	-0.138493	-1.05772	0.290184	0.334506	0.0453977	FALSE
SeseC_01885	-	1565006	1564827	-	hypothetical protein	26.1111	grey	2514.43	0	17	0	5.08746	3.24354	2.98744	0.00281321	0.00420353	0.000570272	FALSE
SeseC_01886	-	1566059	1565196	-	transcriptional regulator	31.713	green	4807	1725.59	156	56	1.47805	-0.365876	-1.90806	0.0563837	0.0722869	0.00981047	FALSE
SeseC_01887	-	1566601	1566311	-	conserved hypothetical protein	36.7698	grey	171542	31380.8	1875	343	2.45061	0.606687	9.26832	1.89095e-20	5.53719e-20	7.51485e-21	TRUE
SeseC_01888	-	1566916	1566617	-	conserved hypothetical protein	39.3333	grey	154504	36740.2	1741	414	2.07221	0.228291	3.58841	0.000332696	0.000537474	7.29437e-05	TRUE
SeseC_01891	-	1568330	1566987	-	helicase	41.369	green	435.799	435.799	22	22	0	-1.84392	-4.66531	3.08149e-06	5.6854e-06	7.71598e-07	TRUE
SeseC_01894	-	1576221	1570744	-	helicase	41.6393	green	286.743	189.542	59	39	0.597241	-1.24668	-4.65761	3.19909e-06	5.89694e-06	7.99955e-07	TRUE
SeseC_01895	-	1576823	1576272	-	conserved hypothetical protein	40.942	grey	337.615	192.923	7	4	0.807355	-1.03657	-1.28621	0.198368	0.233856	0.0317286	FALSE
SeseC_01896	-	1579420	1576835	-	glucan-binding protein	43.5808	green	195.609	154.428	19	15	0.341037	-1.50289	-3.33092	0.000865608	0.0013504	0.000183271	TRUE
SeseC_01898	-	1580152	1579580	-	conserved hypothetical protein	32.1117	grey	2555.47	1161.58	55	25	1.1375	-0.706419	-2.32041	0.0203185	0.0273649	0.00371385	FALSE
SeseC_01901	+	1580333	1581616	-	transposase	43.3801	cyan	189.204	216.159	9	10	-0.152003	-1.99593	-3.31613	0.000912745	0.00142061	0.0001928	TRUE
SeseC_01902	-	1582246	1581974	-	conserved hypothetical protein	42.4908	grey	21649.8	5851.29	222	60	1.88753	0.0436024	0.252678	0.800517	0.822731	0.111658	FALSE
SeseC_01903	-	1583091	1582249	-	conserved hypothetical protein	35.1127	grey	22296.7	10264	706	325	1.11923	-0.724694	-8.55607	1.16775e-17	3.23477e-17	4.3901e-18	TRUE
SeseC_01904	-	1583555	1583088	-	conserved hypothetical protein	38.6752	grey	6030.08	3811.46	106	67	0.661831	-1.18209	-5.85364	4.80937e-09	1.0125e-08	1.37412e-09	TRUE
SeseC_01908	-	1587570	1586602	-	Type IV secretory pathway, VirB4 component	41.5893	red	686.877	219.801	25	8	1.64386	-0.200067	-0.405844	0.684858	0.722805	0.098096	FALSE
SeseC_01909	-	1589272	1587575	-	group II intron reverse transcriptase/maturase	42.3439	green	893.717	282.226	57	18	1.66297	-0.180958	-0.552448	0.580641	0.62806	0.0852376	FALSE
SeseC_01910	-	1591243	1589777	-	conserved hypothetical protein	41.6496	grey	671.482	90.7408	37	5	2.88753	1.0436	2.07613	0.0378821	0.0497793	0.00675584	FALSE
SeseC_01911	-	1591574	1591221	-	conserved hypothetical protein	38.9831	grey	75.2072	300.829	1	4	-2	-3.84392	-2.93235	0.00336411	0.00499126	0.00067689	FALSE
SeseC_01912	-	1592340	1591636	-	membrane protein	44.2553	green	490.927	37.7636	13	1	3.70044	1.85652	1.90156	0.0572284	0.0733228	0.00995106	FALSE
SeseC_01913	-	1592749	1592507	-	conserved hypothetical protein	44.4444	grey	219.122	109.561	2	1	1	-0.843923	-0.54136	0.58826	0.634413	0.0860303	FALSE
SeseC_01914	-	1593342	1592767	traD	Type IV secretory pathway, VirD4 component	44.9653	red	0	92.4422	0	2	NA	NA	NA	NA	NA	NA	FALSE
SeseC_01915	-	1595323	1593413	-	group II intron reverse transcriptase maturase	36.8917	green	181.111	139.316	13	10	0.378512	-1.46541	-2.66914	0.00760455	0.0108211	0.00146808	FALSE
SeseC_01916	-	1597406	1596075	traG	Type IV secretory pathway,VirD4 component	41.2162	red	79.95	175.709	4	9	-1.16993	-3.01385	-3.9822	6.82809e-05	0.000116471	1.58002e-05	TRUE
SeseC_01919	-	1598539	1597958	-	abortive infection protein	42.7835	green	777.658	503.191	17	11	0.628031	-1.21589	-2.42539	0.015292	0.0209479	0.00284296	FALSE
SeseC_01920	-	1598775	1598542	-	conserved hypothetical protein	41.8803	grey	341.325	113.775	3	1	1.58496	-0.25896	-0.18384	0.854139	0.871793	0.118226	FALSE
SeseC_01922	-	1599519	1599178	-	conserved hypothetical protein	39.7661	grey	0	0
SeseC_01923	-	1600744	1599590	dcm	C-5 cytosine-specific DNA methylase	43.8961	green	207.455	299.657	9	13	-0.530515	-2.37444	-4.21244	2.52631e-05	4.42824e-05	6.00982e-06	TRUE
SeseC_01924	-	1600945	1600745	-	DNA (cytosine-5-)-methyltransferase	37.8109	green	397.364	0	3	0	NA	NA	NA	NA	NA	NA	FALSE
SeseC_01925	-	1601954	1601100	-	replication initiator A protein	39.883	green	653.907	217.969	21	7	1.58496	-0.25896	-0.486395	0.626687	0.669896	0.0909154	FALSE
SeseC_01926	-	1602123	1601935	-	conserved hypothetical protein	38.6243	green	0	986.05	0	7	-3.80735	-5.65128	-4.16955	3.05199e-05	5.3032e-05	7.19728e-06	TRUE
SeseC_01927	-	1602511	1602263	mutT	MutT/nudix family protein	44.5783	green	16038.2	10692.1	150	100	0.584963	-1.25896	-7.51564	5.6632e-14	1.44285e-13	1.95818e-14	TRUE
SeseC_01929	-	1602730	1602587	-	hypothetical protein	36.1111	grey	184.884	369.769	1	2	-1	-2.84392	-1.82432	0.0681037	0.0858541	0.0116481	FALSE
SeseC_01930	-	1604269	1602938	-	D-beta-hydroxybutyrate permease	40.7658	green	1139.29	619.613	57	31	0.878694	-0.965229	-3.37573	0.000736213	0.00115666	0.000156977	TRUE
SeseC_01931	-	1605134	1604361	bdh	3-hydroxybutyrate dehydrogenase	41.0853	green	2923.75	2063.83	85	60	0.5025	-1.34142	-6.11487	9.66373e-10	2.09625e-09	2.84495e-10	TRUE
SeseC_01932	-	1605815	1605171	scoB	acetate CoA-transferase beta subunit	43.7209	green	2724.25	1485.95	66	36	0.874469	-0.969454	-3.65104	0.000261181	0.00042503	5.76766e-05	TRUE
SeseC_01933	-	1606453	1605821	atoD	acetate CoA-transferase alpha subunit	42.1801	green	4374.14	5131.2	104	122	-0.230298	-2.07422	-11.875	1.59614e-32	5.77265e-32	7.83439e-33	TRUE
SeseC_01935	-	1607676	1606486	atoB	acetyl-CoA acetyltransferase	44.5844	green	6102.58	3800.14	273	170	0.683366	-1.16056	-9.18871	3.97563e-20	1.15236e-19	1.56393e-20	TRUE
SeseC_01937	+	1607868	1608770	-	transcriptional regulator LysR family	35.9911	green	5690.26	2093.31	193	71	1.44271	-0.401213	-2.34158	0.0192021	0.0260014	0.00352881	FALSE
SeseC_01939	-	1610036	1609650	-	conserved hypothetical protein	35.6589	grey	894.325	206.383	13	3	2.11548	0.271554	0.366057	0.714323	0.74857	0.101478	FALSE
SeseC_01940	-	1611181	1610708	-	transposase	35.654	cyan	1965.86	496.146	35	9	1.95936	0.115435	0.262326	0.79307	0.817177	0.11079	FALSE
