# Supplementary material for: Insight into the specific virulence related genes and toxin-antitoxin virulent pathogenicity islands in swine streptococcosis pathogen Streptococcus equi ssp. zooepidemicus strain ATCC35246
Source: BMC Genomics. 2013 Jun 7;14:377. doi: 10.1186/1471-2164-14-377 (PMC3750634; doi:10.1186/1471-2164-14-377)
Supplement: Additional file 7: Table S7 — Genes in SeseCisland_4 of the S. zoopedemicus ATCC35246 genome. [file 1471-2164-14-377-S7.xls]

## Sheet: island4out
Locus	Strand	Start	End	gene names	Annotation	GC	color	rpkm_N	rpkm_R	tags_N	tags_R		log2(Fold_change)	log2(Fold_change) normalized	z-score	p-value	q-value(Benjamini et al. 1995)	q-value(Storey et al. 2003)	Signature(p-value < 0.001)
SeseC_02358	+	1952021	1952182	-	transposase IS1167	35.8025	cyan	0	0	0	0
SeseC_02359	-	1953475	1952693	-	conserved hypothetical protein	30.9068	grey	220603	47908.4	6488	1409		2.2031	0.359179	10.6569	1.61881e-26	5.32504e-26	7.22692e-27	TRUE
SeseC_02360	-	1954101	1953490	-	restriction endonuclease	31.2092	green	160132	43893.7	3681	1009		1.86717	0.0232487	0.550651	0.581873	0.628372	0.0852801	FALSE
SeseC_02361	-	1954339	1954094	-	restriction endonuclease control protein	34.9593	green	303030	84199.1	2800	778		1.84758	0.00366186	0.0758978	0.9395	0.945171	0.128275	FALSE
SeseC_02362	+	1954426	1955289	yhdJ	methyltransferase	33.5648	green	85139.3	28872.8	2763	937		1.56011	-0.283808	-6.14193	8.15251e-10	1.78002e-09	2.41577e-10	TRUE
SeseC_02364	-	1956528	1955356	-	hypothetical protein	30.6905	grey	64958.3	15955.9	2862	703		2.02543	0.181504	3.68794	0.000226078	0.000369711	5.01756e-05	TRUE
SeseC_02366	+	1957529	1958878	-	DNA segregation ATPase FtsK/SpoIIIE related protein	38.7407	yellow	43208.7	19543.5	2191	991		1.14463	-0.69929	-14.482	1.57342e-47	7.03989e-47	9.55425e-48	TRUE
SeseC_02367	+	1959159	1960529	-	plasmid replication protein Rep and AAA-class ATPase domain	36.3239	green	4408.1	932.109	227	48		2.24159	0.397663	2.19161	0.028408	0.0377515	0.00512347	FALSE
SeseC_02369	+	1960597	1960857	-	helix-turn-helix protein	36.3985	green	5712.29	2142.11	56	21		1.41504	-0.428885	-1.35478	0.175486	0.20854	0.0283021	FALSE
SeseC_02370	+	1960925	1962052	-	phage integrase family integrase/recombinase	37.5	cyan	72577	17158.8	3075	727		2.08056	0.236636	4.93652	7.95308e-07	1.52212e-06	2.06576e-07	TRUE
