# Supplementary material for: Insight into the specific virulence related genes and toxin-antitoxin virulent pathogenicity islands in swine streptococcosis pathogen Streptococcus equi ssp. zooepidemicus strain ATCC35246
Source: BMC Genomics. 2013 Jun 7;14:377. doi: 10.1186/1471-2164-14-377 (PMC3750634; doi:10.1186/1471-2164-14-377)
Supplement: Additional file 8: Table S8 — PCR detection of genes located in SeseCisland_3 deleted region. Red: Genes still existed in Sz35246 SeseCisland_3. Yellow: Knocked out genes of Sz35246 SeseCisland_3. [file 1471-2164-14-377-S8.xlsx]

## Sheet: Sheet1
Number	Locus	Strand	Start	End	Annotation
1	SeseC_01863	-	1548883	1547270	site-specific recombinase
2	SeseC_01864	-	1549020	1548883	site-specific recombinase
3	SeseC_01865	-	1550118	1549156	site-specific recombinase
4	SeseC_01867	+	1550314	1551573	transposase
5	SeseC_01869	-	1551764	1551582	Tn5252 transposon protein
6	SeseC_01870	-	1551974	1551783	conserved hypothetical protein S
7	SeseC_01872	-	1554749	1552104	Purine NTPase
8	SeseC_01873	-	1555440	1554754	conserved hypothetical protein
9	SeseC_01874	-	1556713	1555433	predicted protein
10	SeseC_01875	-	1557477	1556707	zeta toxin (PezT)
11	SeseC_01876	-	1557953	1557477	epsilon antitoxin (PezA)
12	SeseC_01877	-	1558751	1558356	conserved hypothetical protein
13	SeseC_01878	-	1558982	1558755	conserved hypothetical protein
14	SeseC_01879	-	1559581	1559036	conserved hypothetical protein
15	SeseC_01880	-	1560799	1560161	conserved hypothetical protein
16	SeseC_01881	-	1562439	1560982	ABC transporter, ATP-binding protein
17	SeseC_01882	-	1563499	1562480	heme biosynthesis protein
18	SeseC_01883	-	1563738	1563616	hypothetical protein
19	SeseC_01884	-	1564837	1563788	Radical SAM domain protein
20	SeseC_01885	-	1565006	1564827	hypothetical protein
21	SeseC_01886	-	1566059	1565196	transcriptional regulator
22	SeseC_01887	-	1566601	1566311	conserved hypothetical protein
23	SeseC_01888	-	1566916	1566617	conserved hypothetical protein
24	SeseC_01891	-	1568330	1566987	helicase
25	SeseC_01894	-	1576221	1570744	helicase
26	SeseC_01895	-	1576823	1576272	conserved hypothetical protein
27	SeseC_01896	-	1579420	1576835	glucan-binding protein
28	SeseC_01898	-	1580152	1579580	conserved hypothetical protein
29	SeseC_01901	+	1580333	1581616	transposase
30	SeseC_01902	-	1582246	1581974	conserved hypothetical protein
31	SeseC_01903	-	1583091	1582249	conserved hypothetical protein
32	SeseC_01904	-	1583555	1583088	conserved hypothetical protein
33	SeseC_01908	-	1587570	1586602	Type IV secretory pathway, VirB4 component
34	SeseC_01909	-	1589272	1587575	group II intron reverse transcriptase/maturase
35	SeseC_01910	-	1591243	1589777	conserved hypothetical protein
36	SeseC_01911	-	1591574	1591221	conserved hypothetical protein
37	SeseC_01912	-	1592340	1591636	membrane protein
38	SeseC_01913	-	1592749	1592507	conserved hypothetical protein
39	SeseC_01914	-	1593342	1592767	Type IV secretory pathway, VirD4 component
40	SeseC_01915	-	1595323	1593413	group II intron reverse transcriptase maturase
41	SeseC_01916	-	1597406	1596075	Type IV secretory pathway,VirD4 component
42	SeseC_01919	-	1598539	1597958	abortive infection protein
43	SeseC_01920	-	1598775	1598542	conserved hypothetical protein
44	SeseC_01922	-	1599519	1599178	conserved hypothetical protein
45	SeseC_01923	-	1600744	1599590	C-5 cytosine-specific DNA methylase
46	SeseC_01924	-	1600945	1600745	DNA (cytosine-5-)-methyltransferase
47	SeseC_01925	-	1601954	1601100	replication initiator A protein
48	SeseC_01926	-	1602123	1601935	conserved hypothetical protein
49	SeseC_01927	-	1602511	1602263	MutT/nudix family protein
50	SeseC_01929	-	1602730	1602587	hypothetical protein
51	SeseC_01930	-	1604269	1602938	D-beta-hydroxybutyrate permease
52	SeseC_01931	-	1605134	1604361	3-hydroxybutyrate dehydrogenase
53	SeseC_01932	-	1605815	1605171	acetate CoA-transferase beta subunit
54	SeseC_01933	-	1606453	1605821	acetate CoA-transferase alpha subunit
55	SeseC_01935	-	1607676	1606486	acetyl-CoA acetyltransferase
56	SeseC_01937	+	1607868	1608770	transcriptional regulator LysR family
57	SeseC_01939	-	1610036	1609650	conserved hypothetical protein
58	SeseC_01940	-	1611181	1610708	transposase
